# Supplementary material for: Diaqua­bis­{5-(pyridin-2-yl-κN)-3-[4-(pyridin-4-yl)phen­yl]-1H-1,2,4-triazol-1-ido-κN 1}cobalt(II)
Source: Acta Crystallogr Sect E Struct Rep Online. 2013 Feb 6;69(Pt 3):m141. doi: 10.1107/S1600536813003243 (PMC3588412; doi:10.1107/S1600536813003243)
Supplement: Supplementary file 1 [file e-69-0m141-sup1.cif]

##############################################################################
#                                                                            #
# This CIF contains the data in a paper accepted for publication in          #
# Acta Crystallographica Section E. It conforms to the requirements of       #
# Notes for Authors for Acta Crystallographica Section E, and has been       #
# peer reviewed under the auspices of the IUCr Commission on Journals.       #
#                                                                            #
# Full details of the Crystallographic Information File format               #
# are given in the paper "The Crystallographic Information File (CIF):       #
# a New Standard Archive File for Crystallography" by S. R. Hall, F. H.      #
# Allen and I. D. Brown [Acta Cryst. (1991), A47, 655-685].                  #
#                                                                            #
# The current version of the core CIF dictionary is obtainable from          #
# ftp://ftp.iucr.org/pub/cif_core.dic.                                       #
#                                                                            #
# Software is freely available for graphical display of the structure(s)     #
# in this CIF. For information consult the CIF software page                 #
# http://www.iucr.org/resources/cif/software.                                #
#                                                                            #
# This file may be used for bona fide research purposes within the           #
# scientific community so long as proper attribution is given to the journal # 
# article from which it was obtained.                                        #
#                                                                            #
##############################################################################
data_global
_audit_creation_method     'form.cif (version 2.0)'
_journal_data_validation_number     ?
_journal_date_recd_electronic     2013-01-29
_journal_date_accepted     2013-01-31
_journal_name_full     'Acta Crystallographica, Section E'
_journal_year     2013
_journal_volume     69
_journal_issue      3
_journal_page_first     m141
_journal_page_last     m141
_journal_paper_category     QM
_journal_paper_doi     10.1107/S1600536813003243
_journal_coeditor_code     HB7033
_publ_contact_author_name     'Prof. Dr. Bin, Li'
_publ_contact_author_address
;
      Advanced Material Institute of Research,
      Department of Chemistry and Chemical Engineering,
      Qilu Normal University,
      Jinan 250013,
      People's Republic of China
;
_publ_contact_author_email     'libin_qlnu@yahoo.com.cn'
_publ_contact_author_fax     '0086-531-66778063'
_publ_contact_author_phone     '0086-531-66778063'
_publ_section_title
;\
Diaquabis{5-(pyridin-2-yl-\k<i>N</i>)-3-[4-(pyridin-4-yl)phenyl]-1<i>H</i>-1,2,\
4-triazol-1-ido-\k<i>N</i>^1^}cobalt(II)
;
loop_
    _publ_author_name
    _publ_author_address
    'Li, Bin'
;     Advanced Material Institute of Research,
      Department of Chemistry and Chemical Engineering,
      Qilu Normal University,
      Jinan 250013,
      People's Republic of China
;
data_I
_audit_creation_method     SHELXL-97
_chemical_name_systematic
;\
Diaquabis{5-(pyridin-2-yl-\k<i>N</i>)-3-[4-(pyridin-4-yl)phenyl]-1<i>H</i>-\
1,2,4-triazol-1-ido-\k<i>N</i>^1^}cobalt(II)
;
_chemical_name_common     ?
_chemical_formula_moiety     'C36 H28 Co N10 O2'
_chemical_formula_sum     'C36 H28 Co N10 O2'
_chemical_formula_iupac     '[Co (C18 H12 N5)2 (H2 O)2]'
_chemical_formula_weight     691.61
_chemical_melting_point     ?
_symmetry_cell_setting     monoclinic
_symmetry_space_group_name_H-M     'P 21/c'
_symmetry_space_group_name_Hall     '-P 2ybc'
loop_
    _symmetry_equiv_pos_as_xyz
    'x, y, z'
    '-x, y+1/2, -z+1/2'
    '-x, -y, -z'
    'x, -y-1/2, z-1/2'
_cell_length_a     13.2407(17)
_cell_length_b     11.9355(16)
_cell_length_c     9.8644(13)
_cell_angle_alpha     90.00
_cell_angle_beta     101.1580(10)
_cell_angle_gamma     90.00
_cell_volume     1529.4(3)
_cell_formula_units_Z     2
_cell_measurement_reflns_used     3600
_cell_measurement_theta_min     2.32
_cell_measurement_theta_max     26.51
_cell_measurement_temperature     296(2)
_exptl_crystal_description     block
_exptl_crystal_colour     red
_exptl_crystal_size_max     0.12
_exptl_crystal_size_mid     0.10
_exptl_crystal_size_min     0.08
_exptl_crystal_density_diffrn     1.502
_exptl_crystal_density_meas     ?
_exptl_crystal_density_method     'not measured'
_exptl_crystal_F_000     714
_exptl_absorpt_coefficient_mu     0.615
_exptl_absorpt_correction_type     multi-scan
_exptl_absorpt_process_details     '(SADABS; Bruker, 2001)'
_exptl_absorpt_correction_T_min     0.9299
_exptl_absorpt_correction_T_max     0.9525
_exptl_special_details
;
;
_diffrn_ambient_temperature     296(2)
_diffrn_radiation_type     MoK\a
_diffrn_radiation_wavelength     0.71073
_diffrn_radiation_source     'fine-focus sealed tube'
_diffrn_radiation_monochromator     graphite
_diffrn_measurement_device_type     'Bruker APEXII CCD'
_diffrn_measurement_method     \w
_diffrn_detector_area_resol_mean     ?
_diffrn_reflns_number     10448
_diffrn_reflns_av_R_equivalents     0.0298
_diffrn_reflns_av_sigmaI/netI     0.0276
_diffrn_reflns_theta_min     2.32
_diffrn_reflns_theta_max     25.00
_diffrn_reflns_theta_full     25.00
_diffrn_measured_fraction_theta_max     1.000
_diffrn_measured_fraction_theta_full     1.000
_diffrn_reflns_limit_h_min     -15
_diffrn_reflns_limit_h_max     15
_diffrn_reflns_limit_k_min     -13
_diffrn_reflns_limit_k_max     14
_diffrn_reflns_limit_l_min     -11
_diffrn_reflns_limit_l_max     11
_diffrn_standards_number     0
_diffrn_standards_interval_count     0
_diffrn_standards_interval_time     0
_diffrn_standards_decay_%     0
_refine_special_details
;
 Refinement of F^2^ against ALL reflections.  The weighted R-factor wR and
 goodness of fit S are based on F^2^, conventional R-factors R are based
 on F, with F set to zero for negative F^2^. The threshold expression of
 F^2^ > 2sigma(F^2^) is used only for calculating R-factors(gt) etc. and is
 not relevant to the choice of reflections for refinement.  R-factors based
 on F^2^ are statistically about twice as large as those based on F, and R-
 factors based on ALL data will be even larger.
;
_reflns_number_total     2703
_reflns_number_gt     2227
_reflns_threshold_expression     I>2\s(I)
_refine_ls_structure_factor_coef     Fsqd
_refine_ls_matrix_type     full
_refine_ls_R_factor_all     0.0571
_refine_ls_R_factor_gt     0.0460
_refine_ls_wR_factor_gt     0.1291
_refine_ls_wR_factor_ref     0.1386
_refine_ls_goodness_of_fit_ref     1.001
_refine_ls_restrained_S_all     1.000
_refine_ls_number_reflns     2703
_refine_ls_number_parameters     229
_refine_ls_number_restraints     3
_refine_ls_hydrogen_treatment     mixed
_refine_ls_weighting_scheme     calc
_refine_ls_weighting_details
         'calc w=1/[\s^2^(Fo^2^)+(0.0840P)^2^+1.4448P] where P=(Fo^2^+2Fc^2^)/3'
_atom_sites_solution_hydrogens     geom
_atom_sites_solution_primary     direct
_atom_sites_solution_secondary     difmap
_refine_ls_shift/su_max     0.016
_refine_ls_shift/su_mean     0.001
_refine_diff_density_max     1.054
_refine_diff_density_min     -0.393
_refine_ls_extinction_method     none
_refine_ls_extinction_coef     ?
loop_
    _atom_type_symbol
    _atom_type_description
    _atom_type_scat_dispersion_real
    _atom_type_scat_dispersion_imag
    _atom_type_scat_source
    'C' 'C' 0.0033 0.0016
                         'International Tables Vol C Tables 4.2.6.8 and 6.1.1.4'
    'H' 'H' 0.0000 0.0000
                         'International Tables Vol C Tables 4.2.6.8 and 6.1.1.4'
    'N' 'N' 0.0061 0.0033
                         'International Tables Vol C Tables 4.2.6.8 and 6.1.1.4'
    'O' 'O' 0.0106 0.0060
                         'International Tables Vol C Tables 4.2.6.8 and 6.1.1.4'
    'Co' 'Co' 0.3494 0.9721
                         'International Tables Vol C Tables 4.2.6.8 and 6.1.1.4'
_computing_data_collection     'APEX2 (Bruker, 2004)'
_computing_cell_refinement     'SAINT-Plus (Bruker, 2001)'
_computing_data_reduction     'SAINT-Plus (Bruker, 2001)'
_computing_structure_solution     'SHELXS97 (Sheldrick, 2008)'
_computing_structure_refinement     'SHELXL97 (Sheldrick, 2008)'
_computing_molecular_graphics     'SHELXTL (Sheldrick, 2008)'
_computing_publication_material     'SHELXTL (Sheldrick, 2008)'
loop_
    _atom_site_type_symbol
    _atom_site_label
    _atom_site_fract_x
    _atom_site_fract_y
    _atom_site_fract_z
    _atom_site_U_iso_or_equiv
    _atom_site_adp_type
    _atom_site_calc_flag
    _atom_site_refinement_flags
    _atom_site_occupancy
    _atom_site_symmetry_multiplicity
    _atom_site_disorder_assembly
    _atom_site_disorder_group
    C C1 0.3746(2) 0.2081(2) -0.1267(3) 0.0338(7) Uani d . 1 1 . .
    H H1 0.3430 0.1589 -0.1950 0.041 Uiso calc R 1 1 . .
    C C2 0.3481(2) 0.3190(3) -0.1381(3) 0.0399(7) Uani d . 1 1 . .
    H H2 0.2998 0.3446 -0.2131 0.048 Uiso calc R 1 1 . .
    C C3 0.3941(3) 0.3920(3) -0.0371(3) 0.0417(8) Uani d . 1 1 . .
    H H3 0.3774 0.4677 -0.0429 0.050 Uiso calc R 1 1 . .
    C C4 0.4652(2) 0.3519(2) 0.0731(3) 0.0364(7) Uani d . 1 1 . .
    H H4 0.4965 0.3999 0.1430 0.044 Uiso calc R 1 1 . .
    C C5 0.4892(2) 0.2395(2) 0.0780(3) 0.0269(6) Uani d . 1 1 . .
    C C6 0.5661(2) 0.1858(2) 0.1853(3) 0.0272(6) Uani d . 1 1 . .
    C C7 0.6826(2) 0.1420(2) 0.3514(3) 0.0297(6) Uani d . 1 1 . .
    C C8 0.7641(2) 0.1417(3) 0.4764(3) 0.0338(7) Uani d . 1 1 . .
    C C9 0.7837(2) 0.2303(3) 0.5675(3) 0.0433(8) Uani d . 1 1 . .
    H H9 0.7434 0.2946 0.5518 0.052 Uiso calc R 1 1 . .
    C C10 0.8626(3) 0.2249(3) 0.6818(3) 0.0478(9) Uani d . 1 1 . .
    H H10 0.8741 0.2858 0.7416 0.057 Uiso calc R 1 1 . .
    C C11 0.9247(2) 0.1313(3) 0.7094(3) 0.0421(8) Uani d . 1 1 . .
    C C12 0.9022(3) 0.0412(3) 0.6208(4) 0.0563(10) Uani d . 1 1 . .
    H H12 0.9412 -0.0238 0.6380 0.068 Uiso calc R 1 1 . .
    C C13 0.8234(3) 0.0457(3) 0.5078(4) 0.0522(9) Uani d . 1 1 . .
    H H13 0.8095 -0.0169 0.4510 0.063 Uiso calc R 1 1 . .
    C C14 1.0128(2) 0.1248(3) 0.8284(3) 0.0467(8) Uani d . 1 1 . .
    C C15 1.0235(4) 0.1889(6) 0.9427(5) 0.112(2) Uani d . 1 1 . .
    H H15 0.9742 0.2425 0.9511 0.134 Uiso calc R 1 1 . .
    C C16 1.1092(4) 0.1743(7) 1.0485(5) 0.120(3) Uani d . 1 1 . .
    H H16 1.1146 0.2213 1.1248 0.144 Uiso calc R 1 1 . .
    C C17 1.1763(4) 0.0477(5) 0.9319(5) 0.0846(15) Uani d . 1 1 . .
    H H17 1.2307 0.0008 0.9225 0.102 Uiso calc R 1 1 . .
    C C18 1.0955(3) 0.0567(4) 0.8218(5) 0.0771(14) Uani d . 1 1 . .
    H H18 1.0967 0.0162 0.7416 0.093 Uiso calc R 1 1 . .
    Co Co1 0.5000 0.0000 0.0000 0.0298(2) Uani d S 1 2 . .
    N N1 0.44390(18) 0.16760(19) -0.0215(2) 0.0289(5) Uani d . 1 1 . .
    N N2 0.58648(18) 0.07828(19) 0.1693(2) 0.0320(6) Uani d . 1 1 . .
    N N3 0.66303(19) 0.0488(2) 0.2766(2) 0.0349(6) Uani d . 1 1 . .
    N N4 0.62453(18) 0.23101(19) 0.2988(2) 0.0292(5) Uani d . 1 1 . .
    N N5 1.1817(3) 0.1015(4) 1.0501(3) 0.0734(11) Uani d . 1 1 . .
    O O1 0.38664(16) -0.04573(19) 0.1239(2) 0.0397(5) Uani d D 1 1 . .
    H H1W 0.374(3) -0.1106(9) 0.143(4) 0.080 Uiso d D 1 1 . .
    H H2W 0.343(2) 0.000(2) 0.137(5) 0.080 Uiso d D 1 1 . .
loop_
    _atom_site_aniso_label
    _atom_site_aniso_U_11
    _atom_site_aniso_U_22
    _atom_site_aniso_U_33
    _atom_site_aniso_U_12
    _atom_site_aniso_U_13
    _atom_site_aniso_U_23
    C1 0.0342(16) 0.0313(15) 0.0302(15) -0.0007(13) -0.0078(12) -0.0025(12)
    C2 0.0414(18) 0.0360(17) 0.0355(16) 0.0070(14) -0.0091(13) 0.0047(13)
    C3 0.0509(19) 0.0282(16) 0.0403(17) 0.0097(14) -0.0055(15) 0.0020(13)
    C4 0.0434(18) 0.0278(15) 0.0326(15) -0.0004(13) -0.0061(13) -0.0049(12)
    C5 0.0279(14) 0.0255(14) 0.0247(14) -0.0014(11) -0.0013(11) -0.0008(11)
    C6 0.0281(14) 0.0240(14) 0.0263(13) -0.0018(11) -0.0031(11) -0.0011(11)
    C7 0.0290(15) 0.0313(15) 0.0249(13) -0.0009(12) -0.0040(11) -0.0001(12)
    C8 0.0297(15) 0.0365(16) 0.0299(15) 0.0003(13) -0.0072(12) -0.0004(13)
    C9 0.0383(18) 0.0457(19) 0.0400(17) 0.0101(15) -0.0072(14) -0.0099(15)
    C10 0.0400(18) 0.058(2) 0.0383(17) 0.0087(16) -0.0099(14) -0.0203(16)
    C11 0.0351(17) 0.057(2) 0.0291(15) 0.0027(15) -0.0069(13) -0.0035(15)
    C12 0.054(2) 0.049(2) 0.053(2) 0.0133(18) -0.0222(17) -0.0011(18)
    C13 0.057(2) 0.0392(19) 0.048(2) 0.0050(17) -0.0210(17) -0.0101(16)
    C14 0.0330(17) 0.068(2) 0.0334(17) 0.0039(16) -0.0072(14) -0.0032(16)
    C15 0.068(3) 0.191(7) 0.059(3) 0.050(4) -0.033(2) -0.052(4)
    C16 0.080(4) 0.207(8) 0.056(3) 0.034(4) -0.030(3) -0.055(4)
    C17 0.058(3) 0.108(4) 0.075(3) 0.013(3) -0.021(2) 0.004(3)
    C18 0.060(3) 0.094(4) 0.065(3) 0.023(3) -0.019(2) -0.012(2)
    Co1 0.0330(3) 0.0221(3) 0.0275(3) 0.0006(2) -0.0110(2) -0.0016(2)
    N1 0.0292(13) 0.0253(12) 0.0272(12) -0.0005(10) -0.0066(10) -0.0006(10)
    N2 0.0336(13) 0.0268(13) 0.0291(12) 0.0000(10) -0.0104(10) -0.0005(10)
    N3 0.0372(14) 0.0288(13) 0.0309(13) 0.0006(11) -0.0133(11) -0.0008(11)
    N4 0.0304(13) 0.0268(13) 0.0263(12) -0.0010(10) -0.0043(10) -0.0035(10)
    N5 0.0438(19) 0.121(3) 0.0461(19) 0.004(2) -0.0148(15) 0.004(2)
    O1 0.0389(12) 0.0321(11) 0.0441(12) 0.0015(10) -0.0019(10) 0.0062(11)
_geom_special_details
;
 All esds (except the esd in the dihedral angle between two l.s. planes)
 are estimated using the full covariance matrix.  The cell esds are taken
 into account individually in the estimation of esds in distances, angles
 and torsion angles; correlations between esds in cell parameters are only
 used when they are defined by crystal symmetry.  An approximate (isotropic)
 treatment of cell esds is used for estimating esds involving l.s. planes.
;
loop_
    _geom_bond_atom_site_label_1
    _geom_bond_atom_site_label_2
    _geom_bond_site_symmetry_2
    _geom_bond_distance
    _geom_bond_publ_flag
    C1 N1 . 1.336(4) ?
    C1 C2 . 1.368(4) ?
    C1 H1 . 0.9300 ?
    C2 C3 . 1.374(4) ?
    C2 H2 . 0.9300 ?
    C3 C4 . 1.379(4) ?
    C3 H3 . 0.9300 ?
    C4 C5 . 1.377(4) ?
    C4 H4 . 0.9300 ?
    C5 N1 . 1.353(3) ?
    C5 C6 . 1.466(4) ?
    C6 N2 . 1.328(4) ?
    C6 N4 . 1.344(3) ?
    C7 N3 . 1.333(4) ?
    C7 N4 . 1.354(4) ?
    C7 C8 . 1.473(4) ?
    C8 C9 . 1.379(4) ?
    C8 C13 . 1.391(5) ?
    C9 C10 . 1.381(4) ?
    C9 H9 . 0.9300 ?
    C10 C11 . 1.383(5) ?
    C10 H10 . 0.9300 ?
    C11 C12 . 1.381(5) ?
    C11 C14 . 1.488(4) ?
    C12 C13 . 1.372(5) ?
    C12 H12 . 0.9300 ?
    C13 H13 . 0.9300 ?
    C14 C15 . 1.348(6) ?
    C14 C18 . 1.375(6) ?
    C15 C16 . 1.395(6) ?
    C15 H15 . 0.9300 ?
    C16 N5 . 1.293(7) ?
    C16 H16 . 0.9300 ?
    C17 N5 . 1.321(6) ?
    C17 C18 . 1.374(6) ?
    C17 H17 . 0.9300 ?
    C18 H18 . 0.9300 ?
    Co1 N2 3_655 2.057(2) ?
    Co1 N2 . 2.057(2) y
    Co1 N1 . 2.130(2) y
    Co1 N1 3_655 2.130(2) ?
    Co1 O1 3_655 2.181(2) ?
    Co1 O1 . 2.181(2) y
    N2 N3 . 1.363(3) ?
    O1 H1W . 0.8200(11) ?
    O1 H2W . 0.8200(11) ?
loop_
    _geom_angle_atom_site_label_1
    _geom_angle_atom_site_label_2
    _geom_angle_atom_site_label_3
    _geom_angle_site_symmetry_1
    _geom_angle_site_symmetry_3
    _geom_angle
    _geom_angle_publ_flag
    N1 C1 C2 . . 122.8(3) ?
    N1 C1 H1 . . 118.6 ?
    C2 C1 H1 . . 118.6 ?
    C1 C2 C3 . . 118.8(3) ?
    C1 C2 H2 . . 120.6 ?
    C3 C2 H2 . . 120.6 ?
    C2 C3 C4 . . 119.4(3) ?
    C2 C3 H3 . . 120.3 ?
    C4 C3 H3 . . 120.3 ?
    C5 C4 C3 . . 118.9(3) ?
    C5 C4 H4 . . 120.5 ?
    C3 C4 H4 . . 120.5 ?
    N1 C5 C4 . . 121.7(2) ?
    N1 C5 C6 . . 113.3(2) ?
    C4 C5 C6 . . 125.0(2) ?
    N2 C6 N4 . . 112.9(2) ?
    N2 C6 C5 . . 117.7(2) ?
    N4 C6 C5 . . 129.3(2) ?
    N3 C7 N4 . . 114.0(2) ?
    N3 C7 C8 . . 119.6(3) ?
    N4 C7 C8 . . 126.3(3) ?
    C9 C8 C13 . . 117.4(3) ?
    C9 C8 C7 . . 124.0(3) ?
    C13 C8 C7 . . 118.6(3) ?
    C8 C9 C10 . . 120.9(3) ?
    C8 C9 H9 . . 119.6 ?
    C10 C9 H9 . . 119.6 ?
    C9 C10 C11 . . 121.7(3) ?
    C9 C10 H10 . . 119.2 ?
    C11 C10 H10 . . 119.2 ?
    C12 C11 C10 . . 117.2(3) ?
    C12 C11 C14 . . 119.9(3) ?
    C10 C11 C14 . . 122.9(3) ?
    C13 C12 C11 . . 121.4(3) ?
    C13 C12 H12 . . 119.3 ?
    C11 C12 H12 . . 119.3 ?
    C12 C13 C8 . . 121.4(3) ?
    C12 C13 H13 . . 119.3 ?
    C8 C13 H13 . . 119.3 ?
    C15 C14 C18 . . 114.8(4) ?
    C15 C14 C11 . . 124.8(4) ?
    C18 C14 C11 . . 120.2(3) ?
    C14 C15 C16 . . 119.6(5) ?
    C14 C15 H15 . . 120.2 ?
    C16 C15 H15 . . 120.2 ?
    N5 C16 C15 . . 126.0(5) ?
    N5 C16 H16 . . 117.0 ?
    C15 C16 H16 . . 117.0 ?
    N5 C17 C18 . . 124.1(5) ?
    N5 C17 H17 . . 117.9 ?
    C18 C17 H17 . . 117.9 ?
    C17 C18 C14 . . 121.0(4) ?
    C17 C18 H18 . . 119.5 ?
    C14 C18 H18 . . 119.5 ?
    N2 Co1 N2 3_655 . 180.00(19) ?
    N2 Co1 N1 3_655 . 102.53(9) ?
    N2 Co1 N1 . . 77.47(9) ?
    N2 Co1 N1 3_655 3_655 77.47(9) ?
    N2 Co1 N1 . 3_655 102.53(9) ?
    N1 Co1 N1 . 3_655 180.00(12) ?
    N2 Co1 O1 3_655 3_655 89.65(9) ?
    N2 Co1 O1 . 3_655 90.35(9) ?
    N1 Co1 O1 . 3_655 88.49(9) ?
    N1 Co1 O1 3_655 3_655 91.51(9) ?
    N2 Co1 O1 3_655 . 90.35(9) ?
    N2 Co1 O1 . . 89.65(9) ?
    N1 Co1 O1 . . 91.51(9) ?
    N1 Co1 O1 3_655 . 88.49(9) ?
    O1 Co1 O1 3_655 . 180.00(15) ?
    C1 N1 C5 . . 118.4(2) ?
    C1 N1 Co1 . . 126.26(19) ?
    C5 N1 Co1 . . 115.22(18) ?
    C6 N2 N3 . . 107.2(2) ?
    C6 N2 Co1 . . 116.21(18) ?
    N3 N2 Co1 . . 136.62(19) ?
    C7 N3 N2 . . 104.5(2) ?
    C6 N4 C7 . . 101.4(2) ?
    C16 N5 C17 . . 113.7(4) ?
    Co1 O1 H1W . . 124(2) ?
    Co1 O1 H2W . . 120(2) ?
    H1W O1 H2W . . 114.6(2) ?
loop_
    _geom_hbond_atom_site_label_D
    _geom_hbond_atom_site_label_H
    _geom_hbond_atom_site_label_A
    _geom_hbond_site_symmetry_A
    _geom_hbond_distance_DH
    _geom_hbond_distance_HA
    _geom_hbond_distance_DA
    _geom_hbond_angle_DHA
    O1 H1W N4 2_645 0.8200(11) 1.976(8) 2.783(3) 168(4)
    O1 H2W N5 1_454 0.8200(11) 2.46(3) 3.196(4) 150(5)
