# Supplementary material for: Diaqua­bis­{5-(pyridin-2-yl-κN)-3-[4-(pyridin-4-yl)phen­yl]-1H-1,2,4-triazol-1-ido-κN 1}cobalt(II)
Source: Acta Crystallogr Sect E Struct Rep Online. 2013 Feb 6;69(Pt 3):m141. doi: 10.1107/S1600536813003243 (PMC3588412; doi:10.1107/S1600536813003243)
Supplement: Supplementary file 2 [file e-69-0m141-Isup2.hkl]

# 
# h,k,l, Fc-squared, Fo-squared, sigma(Fo-squared) and status flag 
# 
data_I
_shelx_title ' z in P2(1)/c' 
_shelx_refln_list_code          4 
_shelx_F_calc_maximum      222.01 
_exptl_crystal_F_000       714.00 
_reflns_d_resolution_high  0.8409 
 
loop_ 
 _symmetry_equiv_pos_as_xyz 
 'x, y, z' 
 '-x, y+1/2, -z+1/2' 
 '-x, -y, -z' 
 'x, -y-1/2, z-1/2' 
 
_cell_length_a    13.2407 
_cell_length_b    11.9355 
_cell_length_c     9.8644 
_cell_angle_alpha  90.000 
_cell_angle_beta  101.158 
_cell_angle_gamma  90.000 
 
_shelx_F_squared_multiplier     1.000 
 
loop_ 
 _refln_index_h 
 _refln_index_k 
 _refln_index_l 
 _refln_F_squared_calc 
 _refln_F_squared_meas 
 _refln_F_squared_sigma 
 _refln_observed_status 
   2   0   0     9308.13    10036.39    196.03 o 
   3   0   0     2551.93     2282.78     21.60 o 
   4   0   0     3406.67     3721.91     33.68 o 
   5   0   0      310.94      307.12      7.38 o 
   6   0   0     1789.83     1686.54     20.91 o 
   7   0   0     3400.43     3435.07     35.84 o 
   8   0   0     1347.27     1355.66     24.25 o 
   9   0   0      173.79      169.54     12.37 o 
  10   0   0     1168.24     1175.01     20.85 o 
  11   0   0       43.68       47.37      8.53 o 
  12   0   0      545.85      535.66     20.30 o 
  13   0   0       19.38       20.70      9.28 o 
  14   0   0       42.10        6.19     13.32 o 
  15   0   0      235.05      284.53     28.07 o 
   1   1   0     1451.08     1593.57     14.74 o 
   2   1   0       41.48       39.79      1.77 o 
   3   1   0     1497.06     1463.77     13.81 o 
   4   1   0        2.74        2.96      1.25 o 
   5   1   0       26.19       40.68      2.33 o 
   6   1   0      155.09      161.10      4.28 o 
   7   1   0     1181.50     1268.26     13.03 o 
   8   1   0       17.53       17.17      2.64 o 
   9   1   0      335.18      357.99      7.62 o 
  10   1   0      273.15      296.40      8.71 o 
  11   1   0      205.31      189.83      7.73 o 
  12   1   0      351.70      363.57     12.31 o 
  13   1   0       98.80      134.50      8.97 o 
  14   1   0        7.22       -7.29      8.39 o 
  15   1   0        0.14       -7.58      9.21 o 
   0   2   0       95.57       93.37     11.90 o 
   1   2   0       19.03       14.81      1.82 o 
   2   2   0      128.00      201.59      4.56 o 
   3   2   0     1907.71     1640.72     13.82 o 
   4   2   0       10.79       18.06      2.06 o 
   5   2   0      845.90      867.57      8.84 o 
   6   2   0      683.55      666.56      8.21 o 
   7   2   0      853.51      702.55      9.07 o 
   8   2   0        4.54        6.45      2.24 o 
   9   2   0     1360.19     1305.51     16.94 o 
  10   2   0     1376.79     1270.58     17.66 o 
  11   2   0       92.89      126.68      6.94 o 
  12   2   0     1220.67     1107.53     22.52 o 
  13   2   0      247.85      321.02     12.13 o 
  14   2   0       21.69       18.77     10.26 o 
  15   2   0        8.75       11.62     10.41 o 
   1   3   0        5.70        1.30      1.77 o 
   2   3   0     3578.64     3170.95     26.07 o 
   3   3   0      489.51      575.81      9.03 o 
   4   3   0     1536.34     1567.29     14.71 o 
   5   3   0       10.74       12.29      2.35 o 
   6   3   0        1.76        1.58      2.20 o 
   7   3   0       19.90       20.02      3.23 o 
   8   3   0       45.02       50.76      4.28 o 
   9   3   0       17.25       22.44      4.73 o 
  10   3   0        5.03        0.84      3.56 o 
  11   3   0       87.00       98.50      6.53 o 
  12   3   0       70.47       79.91      6.94 o 
  13   3   0      119.18      125.72      9.20 o 
  14   3   0       42.98       36.64     16.65 o 
  15   3   0        9.60       -4.76     13.80 o 
   0   4   0     1266.43     1427.22     18.10 o 
   1   4   0     1704.93     1463.47     13.17 o 
   2   4   0      471.44      593.79     10.47 o 
   3   4   0     3391.81     3386.06     29.55 o 
   4   4   0        9.47        4.54      1.84 o 
   5   4   0     1352.19     1423.58     15.06 o 
   6   4   0     1897.58     1902.06     32.24 o 
   7   4   0     2511.92     2484.22     23.72 o 
   8   4   0     2521.93     2639.05     25.77 o 
   9   4   0     1452.20     1368.85     18.10 o 
  10   4   0      395.14      413.74     10.48 o 
  11   4   0      386.43      415.87     12.53 o 
  12   4   0        2.93       -0.05      4.61 o 
  13   4   0      400.01      451.20     18.16 o 
  14   4   0      255.13      220.77     25.69 o 
   1   5   0     2136.82     2446.97     22.19 o 
   2   5   0     2409.73     2631.09     21.60 o 
   3   5   0     2525.73     2897.76     26.09 o 
   4   5   0      692.83      888.66     11.24 o 
   5   5   0      465.45      610.50      9.38 o 
   6   5   0      155.95      148.11      7.74 o 
   7   5   0       12.40        5.79      2.94 o 
   8   5   0        2.66       -1.41      3.38 o 
   9   5   0      162.99      165.34     11.40 o 
  10   5   0        0.60       -0.22      4.28 o 
  11   5   0      118.82      114.27      8.42 o 
  12   5   0      104.92       84.47      7.82 o 
  13   5   0       21.75       21.93      6.05 o 
  14   5   0        0.04       -2.07      9.04 o 
   0   6   0      814.01      970.41     13.62 o 
   1   6   0     1363.99     1189.36     18.26 o 
   2   6   0     1587.06     1639.41     17.01 o 
   3   6   0      388.55      313.26      6.70 o 
   4   6   0     2552.53     2539.03     33.05 o 
   5   6   0     2284.00     2265.82     30.15 o 
   6   6   0      518.33      447.04     11.11 o 
   7   6   0      162.45      130.81      7.43 o 
   8   6   0       15.89       18.77      4.68 o 
   9   6   0       64.32       77.10      6.94 o 
  10   6   0       28.77       43.79      6.16 o 
  11   6   0       22.71       24.89      5.82 o 
  12   6   0      112.85      101.48      8.52 o 
  13   6   0       45.18       58.83      9.41 o 
  14   6   0       69.66       79.97     29.50 o 
   1   7   0        5.87        1.04      2.15 o 
   2   7   0       46.11       65.45      3.99 o 
   3   7   0        3.50        0.86      2.19 o 
   4   7   0       54.70       68.03      5.28 o 
   5   7   0       31.76       22.15      4.40 o 
   6   7   0        7.56        7.48      4.82 o 
   7   7   0        0.07       -0.59      3.97 o 
   8   7   0       94.52       87.81      7.19 o 
   9   7   0       38.55       35.76      5.91 o 
  10   7   0        6.96        5.23      5.12 o 
  11   7   0       21.29       17.30      5.97 o 
  12   7   0        6.29       12.01      6.01 o 
  13   7   0      164.74      141.04     10.26 o 
   0   8   0      248.94      232.87     22.60 o 
   1   8   0      153.24      138.82      6.63 o 
   2   8   0      682.15      679.49     11.03 o 
   3   8   0     1006.33      941.53     15.78 o 
   4   8   0     2849.08     2906.48     46.29 o 
   5   8   0     1035.78     1083.09     18.41 o 
   6   8   0      797.78      828.48     20.98 o 
   7   8   0      918.78      888.62     22.47 o 
   8   8   0      898.41      889.28     24.79 o 
   9   8   0      527.17      535.34     19.72 o 
  10   8   0      504.78      503.84     15.52 o 
  11   8   0      407.90      458.79     14.90 o 
  12   8   0       44.06       40.33      7.56 o 
   1   9   0      646.84      657.20     16.03 o 
   2   9   0        1.54        0.78      4.34 o 
   3   9   0       36.80       42.92      6.47 o 
   4   9   0      377.46      343.88     15.25 o 
   5   9   0      415.30      435.25     12.46 o 
   6   9   0      306.95      303.76     10.99 o 
   7   9   0       70.74       62.31      6.84 o 
   8   9   0       92.03       73.30      7.46 o 
   9   9   0        0.25       -3.05      4.82 o 
  10   9   0        1.91        6.33      6.47 o 
  11   9   0        3.31       -6.23      6.36 o 
   0  10   0      105.16       85.44     12.13 o 
   1  10   0      286.31      284.43      9.87 o 
   2  10   0      516.24      543.35     16.29 o 
   3  10   0      228.85      231.49     11.60 o 
   4  10   0      260.47      274.94     13.67 o 
   5  10   0       38.48       37.18      7.61 o 
   6  10   0       82.90       78.40     10.12 o 
   7  10   0       15.37       19.44      5.91 o 
   8  10   0      256.58      210.86     17.44 o 
   9  10   0      288.94      312.93     12.79 o 
  10  10   0       91.99       81.50      8.66 o 
   1  11   0       64.21       70.38      8.76 o 
   2  11   0      103.75       98.63      9.31 o 
   3  11   0        0.39       -1.09      5.30 o 
   4  11   0       15.04        7.45      6.20 o 
   5  11   0      117.56      124.57     10.53 o 
   6  11   0      315.90      294.07     14.19 o 
   7  11   0       86.61       76.67      9.42 o 
   8  11   0       90.08       89.72     10.06 o 
   9  11   0        9.10        7.84      7.05 o 
   0  12   0       33.46       36.64     13.32 o 
   1  12   0      779.97      747.31     25.08 o 
   2  12   0      637.65      574.01     18.46 o 
   3  12   0      677.19      615.67     20.64 o 
   4  12   0      668.16      641.76     19.95 o 
   5  12   0      255.42      230.94     18.46 o 
   6  12   0       84.86       89.03     10.78 o 
   7  12   0       15.94        9.99      7.38 o 
   8  12   0       29.22       41.34      9.11 o 
   1  13   0      143.50      129.40     14.46 o 
   2  13   0       18.57       29.80      7.69 o 
   3  13   0        0.93       14.35      6.97 o 
   4  13   0        5.48        9.07      6.63 o 
   5  13   0        2.67       -5.05     11.03 o 
   6  13   0        0.01       -3.48      8.56 o 
   0  14   0       72.33       85.64     19.98 o 
   1  14   0       68.63       71.02     13.11 o 
   2  14   0       48.26       50.89     12.13 o 
 -15   1   1      163.50      170.10     15.59 o 
 -14   1   1      183.64      160.99     13.96 o 
 -13   1   1      551.37      597.85     15.68 o 
 -12   1   1       66.76       56.22      6.53 o 
 -11   1   1       10.97       13.05      5.21 o 
 -10   1   1       45.95       36.29      4.33 o 
  -9   1   1      772.63      809.43     11.33 o 
  -8   1   1      736.99      701.00     11.22 o 
  -7   1   1     1169.53     1180.83     12.59 o 
  -6   1   1     2399.57     2229.73     19.43 o 
  -5   1   1       96.79      139.59      3.77 o 
  -4   1   1     1214.01     1063.58      9.58 o 
  -3   1   1     2430.89     2315.47     17.10 o 
  -2   1   1    11796.17    13019.85     76.26 o 
  -1   1   1     4611.46     4149.49     28.76 o 
   0   1   1     4826.20     4969.49     72.62 o 
   1   1   1      463.36      439.92      6.08 o 
   2   1   1     1619.50     1667.04     11.35 o 
   3   1   1     2462.39     2345.59     16.79 o 
   4   1   1      758.62      793.40      8.76 o 
   5   1   1        7.56        6.92      1.51 o 
   6   1   1      504.37      475.38      7.14 o 
   7   1   1       61.77      128.28      5.67 o 
   8   1   1      516.78      604.17      9.84 o 
   9   1   1     1018.01      920.61     12.19 o 
  10   1   1     2149.88     2118.11     23.30 o 
  11   1   1      258.73      284.89      9.05 o 
  12   1   1      404.54      386.94     40.92 o 
  13   1   1      126.29      143.58     14.63 o 
  14   1   1      120.50       99.78     13.29 o 
  15   1   1       72.87       91.68     14.02 o 
 -15   2   1        5.98        9.37      6.53 o 
 -14   2   1      170.16      194.28     18.13 o 
 -13   2   1      236.48      241.10     14.28 o 
 -12   2   1       15.96       20.69      4.66 o 
 -11   2   1       94.83       99.38      6.40 o 
 -10   2   1      162.63      145.29      6.87 o 
  -9   2   1      166.18      164.62     10.61 o 
  -8   2   1       55.50       63.19      4.06 o 
  -7   2   1      139.28      152.52      4.51 o 
  -6   2   1       78.87       74.35      3.85 o 
  -5   2   1        0.19        3.39      1.47 o 
  -4   2   1      291.27      350.76      6.12 o 
  -3   2   1     1759.43     1685.26     16.57 o 
  -2   2   1    20374.64    20152.84    116.48 o 
  -1   2   1    20314.55    19260.13    175.84 o 
   0   2   1       19.08        6.26      1.20 o 
   1   2   1      122.67      128.89      3.01 o 
   2   2   1     1712.94     1651.99     13.09 o 
   3   2   1       42.48       59.95      3.30 o 
   4   2   1      268.62      286.15      4.62 o 
   5   2   1       58.14       66.25      2.80 o 
   6   2   1       41.83       35.90      2.90 o 
   7   2   1      921.03     1035.05     11.60 o 
   8   2   1      784.65      769.61     10.48 o 
   9   2   1        8.09       12.02      3.31 o 
  10   2   1        0.18        1.49      3.44 o 
  11   2   1      374.18      415.93     10.77 o 
  12   2   1      271.96      288.55     13.13 o 
  13   2   1       64.81       61.51     11.18 o 
  14   2   1      103.06      118.56     14.30 o 
 -15   3   1      122.46      121.40     11.45 o 
 -14   3   1      273.34      278.58     12.43 o 
 -13   3   1        3.99       13.69      4.91 o 
 -12   3   1      268.89      209.80      8.84 o 
 -11   3   1      337.47      405.75     14.05 o 
 -10   3   1      443.21      411.80     10.45 o 
  -9   3   1      613.70      608.03     11.73 o 
  -8   3   1     2271.67     2355.77     24.75 o 
  -7   3   1     2770.27     2744.73     25.11 o 
  -6   3   1      972.38      815.73     11.50 o 
  -5   3   1      436.97      487.31      8.10 o 
  -4   3   1      337.14      273.81      7.83 o 
  -3   3   1      102.71       65.36      3.06 o 
  -2   3   1     2509.17     2249.31     15.49 o 
  -1   3   1     6620.65     6283.67     39.25 o 
   0   3   1     1432.49     1518.36     12.75 o 
   1   3   1     6158.09     5854.79     37.72 o 
   2   3   1     2042.12     2156.24     16.97 o 
   3   3   1     1994.62     1835.41     13.65 o 
   4   3   1     3556.74     3832.39     24.91 o 
   5   3   1     3006.00     3126.63     25.06 o 
   6   3   1      860.56      895.31      9.93 o 
   7   3   1     2467.50     2322.45     22.25 o 
   8   3   1      551.50      618.30     11.04 o 
   9   3   1     1243.85     1102.99     15.78 o 
  10   3   1      194.98      188.55      7.66 o 
  11   3   1     1902.01     2016.97     24.29 o 
  12   3   1      191.19      164.78     12.93 o 
  13   3   1        1.96       -0.95     12.37 o 
  14   3   1       12.15        1.90     13.32 o 
 -15   4   1       28.21       41.37     13.69 o 
 -14   4   1       50.50       90.63     10.14 o 
 -13   4   1       54.64       34.66      7.00 o 
 -12   4   1       89.34      107.86      8.37 o 
 -11   4   1        1.26       -3.61      3.61 o 
 -10   4   1       15.90       10.24      4.15 o 
  -9   4   1       85.36       65.98      5.12 o 
  -8   4   1       25.54       25.30      3.86 o 
  -7   4   1      416.09      453.21      9.25 o 
  -6   4   1      602.10      630.78     10.22 o 
  -5   4   1      886.72      927.07     11.76 o 
  -4   4   1      114.09       80.62      3.98 o 
  -3   4   1     1331.42     1317.26     11.18 o 
  -2   4   1     3098.17     2986.49     20.02 o 
  -1   4   1        6.06       37.54      2.62 o 
   0   4   1      365.57      332.81      4.72 o 
   1   4   1      149.40      167.99      4.27 o 
   2   4   1     2019.84     2076.58     20.38 o 
   3   4   1      616.00      635.68      8.19 o 
   4   4   1      255.56      269.16      4.76 o 
   5   4   1       62.90       52.77      2.75 o 
   6   4   1        0.87       -2.21      2.21 o 
   7   4   1     1058.24     1022.71     14.73 o 
   8   4   1      180.14      149.62      8.11 o 
   9   4   1       98.54       96.10      6.71 o 
  10   4   1      373.58      366.23     22.83 o 
  11   4   1      472.40      475.16     13.37 o 
  12   4   1      163.88      189.81     15.28 o 
  13   4   1       34.44       69.70     11.52 o 
  14   4   1       15.35       18.56     14.75 o 
 -14   5   1        0.64        3.22      5.81 o 
 -13   5   1        0.78        4.61      5.44 o 
 -12   5   1       36.26       28.43      8.58 o 
 -11   5   1      221.37      250.62     10.81 o 
 -10   5   1      776.37      760.95     19.00 o 
  -9   5   1      433.01      440.45     14.93 o 
  -8   5   1      876.13      871.71     13.89 o 
  -7   5   1      350.96      361.21      8.63 o 
  -6   5   1       15.29        6.56      2.76 o 
  -5   5   1     1739.21     1996.24     26.62 o 
  -4   5   1     1521.90     1392.19     16.77 o 
  -3   5   1     1249.67     1390.59     12.06 o 
  -2   5   1     5382.93     5484.59     33.88 o 
  -1   5   1     3953.90     3620.37     23.96 o 
   0   5   1     2822.44     3316.84     22.27 o 
   1   5   1     4049.94     3711.22     27.93 o 
   2   5   1     2668.49     3006.19     24.09 o 
   3   5   1      278.14      220.10      5.53 o 
   4   5   1      907.42      839.14      8.90 o 
   5   5   1      922.80      920.42     19.23 o 
   6   5   1      595.59      529.04      9.89 o 
   7   5   1      524.84      523.85     11.97 o 
   8   5   1      808.66      871.20     16.14 o 
   9   5   1      619.88      576.85     13.80 o 
  10   5   1        5.01        1.49      4.36 o 
  11   5   1      381.06      435.16     13.60 o 
  12   5   1      162.73      160.44     34.73 o 
  13   5   1      178.40      176.20     15.62 o 
  14   5   1      232.89      221.41     18.16 o 
 -14   6   1       61.35       87.97      8.96 o 
 -13   6   1       25.77       22.51      6.56 o 
 -12   6   1       34.97       27.05      6.19 o 
 -11   6   1        7.74       13.77      5.97 o 
 -10   6   1        0.02       -3.98      3.98 o 
  -9   6   1       43.06       40.35      5.95 o 
  -8   6   1       13.94        9.63      4.23 o 
  -7   6   1       33.52       36.46      5.51 o 
  -6   6   1      121.82      119.61      8.57 o 
  -5   6   1       48.56       73.75      5.56 o 
  -4   6   1      651.02      715.78      8.88 o 
  -3   6   1        1.19        1.14      1.50 o 
  -2   6   1        0.15       -1.30      1.30 o 
  -1   6   1      547.49      600.16     10.11 o 
   0   6   1        1.94        3.72      1.66 o 
   1   6   1        0.79        1.64      2.11 o 
   2   6   1     1321.81     1646.77     21.69 o 
   3   6   1     1043.65     1246.89     14.29 o 
   4   6   1       11.14       12.77      2.67 o 
   5   6   1      109.90       83.54      5.60 o 
   6   6   1       50.03       61.73      7.04 o 
   7   6   1        1.96       -2.41      3.43 o 
   8   6   1       89.88       90.36      6.94 o 
   9   6   1      142.74      137.13      8.35 o 
  10   6   1      398.76      402.44     12.70 o 
  11   6   1      128.13      145.71      9.24 o 
  12   6   1      117.38      131.60     13.89 o 
  13   6   1       36.54       50.34     11.04 o 
 -13   7   1      219.23      191.14     11.61 o 
 -12   7   1      252.93      242.04     12.24 o 
 -11   7   1      176.92      233.69     11.55 o 
 -10   7   1       31.69       34.88      6.40 o 
  -9   7   1      294.31      280.52     11.18 o 
  -8   7   1      233.24      261.43     10.28 o 
  -7   7   1      787.46      793.86     16.23 o 
  -6   7   1     1607.84     1601.29     23.62 o 
  -5   7   1      636.46      635.70     15.48 o 
  -4   7   1      813.94      724.17     13.71 o 
  -3   7   1       67.50       55.79      3.77 o 
  -2   7   1      147.00      120.57      4.88 o 
  -1   7   1       34.37       13.11      2.13 o 
   0   7   1       43.93       31.51      2.38 o 
   1   7   1      438.21      339.71      8.28 o 
   2   7   1     1813.35     1852.44     34.46 o 
   3   7   1     2780.36     2910.07     26.65 o 
   4   7   1      590.62      534.54     14.90 o 
   5   7   1      495.58      513.67     12.16 o 
   6   7   1      234.26      220.13      8.86 o 
   7   7   1        7.71        7.66      5.03 o 
   8   7   1      205.98      215.68     11.60 o 
   9   7   1       25.93       16.76      6.06 o 
  10   7   1      437.88      436.74     13.59 o 
  11   7   1       27.63       35.96      6.68 o 
  12   7   1       24.33       21.56      9.55 o 
  13   7   1      123.42      131.85     15.30 o 
 -12   8   1       15.74       28.39      7.13 o 
 -11   8   1       15.63        8.43      5.97 o 
 -10   8   1      276.73      271.84     11.75 o 
  -9   8   1      487.67      444.99     13.85 o 
  -8   8   1       35.30       52.75      7.95 o 
  -7   8   1        2.07       -4.10      5.65 o 
  -6   8   1      554.38      515.09     15.20 o 
  -5   8   1      292.20      306.47     13.67 o 
  -4   8   1       27.82       21.88      4.37 o 
  -3   8   1       34.59       34.53      5.29 o 
  -2   8   1      475.33      484.55     14.34 o 
  -1   8   1       16.79       27.99      5.13 o 
   0   8   1       91.16      103.53      6.03 o 
   1   8   1      158.01      166.05      6.80 o 
   2   8   1      151.43      149.04      9.31 o 
   3   8   1       69.53       69.00      5.59 o 
   4   8   1       29.97       43.13      6.59 o 
   5   8   1        3.64        2.63      3.72 o 
   6   8   1       33.73       27.26      5.20 o 
   7   8   1        0.18       -2.60      4.25 o 
   8   8   1        0.92       -0.79      4.62 o 
   9   8   1        3.21        0.20      4.81 o 
  10   8   1        1.52       -2.69      5.56 o 
  11   8   1      268.95      191.17     19.99 o 
  12   8   1       13.48       28.48     10.03 o 
 -12   9   1      177.29      160.50     17.28 o 
 -11   9   1      271.00      289.29     20.81 o 
 -10   9   1      429.04      375.15     15.93 o 
  -9   9   1      495.80      467.06     17.18 o 
  -8   9   1      128.43      123.73     10.25 o 
  -7   9   1      188.37      216.59     11.54 o 
  -6   9   1      441.04      433.18     12.88 o 
  -5   9   1      754.11      876.98     17.24 o 
  -4   9   1      698.31      600.68     16.94 o 
  -3   9   1      660.14      636.80     17.79 o 
  -2   9   1      800.39      797.46     15.15 o 
  -1   9   1       88.50       82.86      8.88 o 
   0   9   1      239.01      264.04      9.10 o 
   1   9   1      342.03      308.41      9.60 o 
   2   9   1       98.95      108.49      8.15 o 
   3   9   1      469.12      461.30     11.94 o 
   4   9   1     1146.19     1122.45     19.00 o 
   5   9   1     1506.52     1568.03     23.51 o 
   6   9   1     2506.71     2360.72     30.59 o 
   7   9   1     1274.80     1183.20     21.30 o 
   8   9   1      451.76      485.14     14.33 o 
   9   9   1      108.06       94.09     17.31 o 
  10   9   1        2.71        3.97      5.77 o 
  11   9   1        1.00        8.09      6.76 o 
 -11  10   1        1.38       -3.49      6.57 o 
 -10  10   1        4.34        2.23      5.55 o 
  -9  10   1       28.23       29.19      6.77 o 
  -8  10   1       47.92       56.72      7.35 o 
  -7  10   1       20.54       14.06      6.35 o 
  -6  10   1        0.24        1.35      5.50 o 
  -5  10   1        5.79        5.62      5.99 o 
  -4  10   1        6.66       -4.66      4.66 o 
  -3  10   1       25.83       19.85      7.03 o 
  -2  10   1       68.85       73.33      7.96 o 
  -1  10   1      225.59      219.00      9.19 o 
   0  10   1      242.20      249.60      9.61 o 
   1  10   1       80.95       75.25     12.93 o 
   2  10   1       17.01        8.27      5.28 o 
   3  10   1        3.10        3.17      5.01 o 
   4  10   1       41.65       55.36      7.42 o 
   5  10   1       99.08       71.63      8.31 o 
   6  10   1      187.28      152.15      9.27 o 
   7  10   1       69.40       68.77      7.46 o 
   8  10   1        0.00       -4.86      4.86 o 
   9  10   1       15.13        6.60      5.66 o 
  10  10   1       15.85       16.81      6.16 o 
  -9  11   1       42.61       44.10      8.92 o 
  -8  11   1       16.62       14.13      6.91 o 
  -7  11   1        3.19        1.97      6.24 o 
  -6  11   1      215.73      208.09     18.13 o 
  -5  11   1      763.48      745.42     21.23 o 
  -4  11   1     1178.49     1086.08     25.30 o 
  -3  11   1     1268.18     1295.62     26.83 o 
  -2  11   1        3.19        1.50      5.25 o 
  -1  11   1      137.29      147.38     10.43 o 
   0  11   1     1126.20     1151.81     20.47 o 
   1  11   1      382.93      404.99     14.88 o 
   2  11   1      505.93      464.98     15.90 o 
   3  11   1      329.59      332.46     13.91 o 
   4  11   1       61.67       65.80      8.57 o 
   5  11   1        3.73        3.07      5.67 o 
   6  11   1       21.82       32.31      8.20 o 
   7  11   1      363.80      368.34     15.93 o 
   8  11   1      110.41      128.71     11.49 o 
   9  11   1       65.23       60.95      9.70 o 
  -8  12   1       32.86       25.76      8.20 o 
  -7  12   1        0.21       -6.11      6.11 o 
  -6  12   1        0.03        4.14      6.63 o 
  -5  12   1        0.07       -2.96      6.15 o 
  -4  12   1        0.26        4.47      7.33 o 
  -3  12   1       83.55       96.85      9.96 o 
  -2  12   1        0.86        3.41      9.18 o 
  -1  12   1      250.27      243.46     14.05 o 
   0  12   1        1.79       -7.56      7.56 o 
   1  12   1       84.64       63.03     11.27 o 
   2  12   1       49.64       35.76      7.46 o 
   3  12   1       35.48       36.86      8.46 o 
   4  12   1        0.03       -5.59      5.59 o 
   5  12   1       11.24       10.75      6.91 o 
   6  12   1      131.03      113.39     16.52 o 
   7  12   1       42.60       61.36      9.66 o 
  -6  13   1       55.96       70.69     10.24 o 
  -5  13   1      138.99      168.68     15.75 o 
  -4  13   1       80.95       88.18     15.62 o 
  -3  13   1      449.56      457.26     23.31 o 
  -2  13   1      605.63      617.89     20.11 o 
  -1  13   1      370.88      323.13     19.34 o 
   0  13   1      176.64      187.81     16.14 o 
   1  13   1       99.12       98.44     18.32 o 
   2  13   1       97.39      102.49     24.61 o 
   3  13   1       63.67       79.88     10.42 o 
   4  13   1       93.96      106.24     10.98 o 
   5  13   1      284.88      233.69     22.67 o 
  -2  14   1       72.01       50.03     12.10 o 
  -1  14   1        3.14       -4.28      9.42 o 
   0  14   1       13.37        9.35     21.89 o 
   1  14   1        1.12       -8.63      9.01 o 
 -15   0   2      696.37      686.88     56.14 o 
 -14   0   2       19.10       25.40      9.25 o 
 -13   0   2       14.59       26.00      9.04 o 
 -12   0   2      101.38       90.86     16.65 o 
 -11   0   2        1.28       -1.93      5.82 o 
 -10   0   2       21.76       20.44      4.89 o 
  -9   0   2      432.36      420.40     11.76 o 
  -8   0   2      173.45      152.76     10.54 o 
  -7   0   2      290.84      296.81     12.47 o 
  -6   0   2      919.24      785.95     13.57 o 
  -5   0   2      238.31      414.70     12.05 o 
  -4   0   2    12106.92    10368.64    234.33 o 
  -3   0   2    40240.38    39648.69   1016.00 o 
  -2   0   2      587.73      551.29      8.33 o 
  -1   0   2     7083.29     5943.26     47.70 o 
   0   0   2     8860.32     9513.57     89.94 o 
   1   0   2       21.98       13.80      3.33 o 
   2   0   2     4487.94     4416.97     53.05 o 
   3   0   2     8266.79     8430.09     83.58 o 
   4   0   2     9668.80    10290.23     81.81 o 
   5   0   2      558.66      768.51     12.16 o 
   6   0   2     2578.74     2837.30     45.96 o 
   7   0   2     1809.02     1717.88     22.55 o 
   8   0   2      784.32      820.07     30.44 o 
   9   0   2     1504.19     1418.83     36.33 o 
  10   0   2     1639.06     1627.05     32.11 o 
  11   0   2      539.97      576.19     29.98 o 
  12   0   2      811.80      806.48     37.11 o 
  13   0   2      339.65      395.39     28.55 o 
  14   0   2        9.91       16.65     13.80 o 
 -15   1   2       46.32       40.72      7.70 o 
 -14   1   2       57.01       44.38      7.23 o 
 -13   1   2       16.87       20.96      8.45 o 
 -12   1   2        2.04       -4.04      4.40 o 
 -11   1   2      102.98      105.49      6.56 o 
 -10   1   2      132.84      139.11      6.72 o 
  -9   1   2        6.21        6.49      2.76 o 
  -8   1   2      371.78      387.55      7.63 o 
  -7   1   2        0.06       -0.88      2.03 o 
  -6   1   2        1.65        0.65      1.94 o 
  -5   1   2      876.96      972.95     11.09 o 
  -4   1   2     3049.07     2986.01     20.65 o 
  -3   1   2    49289.00    46241.70    397.38 o 
  -2   1   2     2333.47     2452.70     16.43 o 
  -1   1   2     1011.20     1061.42      8.63 o 
   0   1   2      153.91      155.43      4.68 o 
   1   1   2     3096.30     3241.28     25.18 o 
   2   1   2       96.93      117.03      3.72 o 
   3   1   2      366.66      399.62      5.01 o 
   4   1   2       53.53       56.99      3.09 o 
   5   1   2     1133.65     1299.38     11.89 o 
   6   1   2     1446.07     1689.59     15.64 o 
   7   1   2      374.94      372.85      6.89 o 
   8   1   2       74.68       79.64      5.43 o 
   9   1   2        7.84       14.52      3.26 o 
  10   1   2       12.96        5.17      6.18 o 
  11   1   2       93.25      101.90      8.75 o 
  12   1   2       74.00       64.96     10.75 o 
  13   1   2      117.28       85.18     12.28 o 
  14   1   2       62.63       55.39     12.11 o 
 -15   2   2      130.80       90.60      8.99 o 
 -14   2   2      120.02      145.43      9.86 o 
 -13   2   2      413.73      470.18     14.50 o 
 -12   2   2       98.57       79.51      8.56 o 
 -11   2   2      104.88      135.80      8.21 o 
 -10   2   2      626.48      586.38     12.06 o 
  -9   2   2      952.28      951.51     14.49 o 
  -8   2   2     1011.01     1017.79     12.28 o 
  -7   2   2      288.61      274.56      6.07 o 
  -6   2   2     4637.99     4308.12     29.44 o 
  -5   2   2      660.41      828.04     11.28 o 
  -4   2   2       63.02      116.92      4.50 o 
  -3   2   2     4118.97     3857.62     37.05 o 
  -2   2   2     1068.87      759.76      7.57 o 
  -1   2   2      263.21      138.23      3.19 o 
   0   2   2     1374.15     1453.90     12.04 o 
   1   2   2     3682.73     3609.51     25.21 o 
   2   2   2     3761.54     3777.58     23.56 o 
   3   2   2     2403.21     2191.43     17.46 o 
   4   2   2      146.96       94.62      3.75 o 
   5   2   2       52.39       76.16      3.72 o 
   6   2   2      343.31      320.05      6.67 o 
   7   2   2      509.70      431.67      7.41 o 
   8   2   2      364.93      453.55      8.16 o 
   9   2   2     3477.74     3298.80     31.22 o 
  10   2   2       93.98      110.25      9.12 o 
  11   2   2       33.26       39.48      7.06 o 
  12   2   2      129.14      109.70     21.65 o 
  13   2   2       27.77       24.64      9.55 o 
  14   2   2       55.53       33.91     11.42 o 
 -15   3   2       13.42        1.72      7.41 o 
 -14   3   2       28.82       42.65      7.19 o 
 -13   3   2       49.95       41.97      5.81 o 
 -12   3   2        1.03       -3.82      3.82 o 
 -11   3   2      298.80      275.19      9.39 o 
 -10   3   2       58.45       62.51      6.16 o 
  -9   3   2      210.10      217.90      7.55 o 
  -8   3   2       70.44       69.37      4.79 o 
  -7   3   2      150.54      173.24      4.86 o 
  -6   3   2      806.96      900.02     10.17 o 
  -5   3   2       43.33       32.58      3.78 o 
  -4   3   2       47.77       79.27      3.62 o 
  -3   3   2      288.17      244.48      4.52 o 
  -2   3   2     1126.77     1129.95     11.20 o 
  -1   3   2      448.93      376.88      5.16 o 
   0   3   2      812.83      725.17     10.53 o 
   1   3   2      142.87      140.23      3.22 o 
   2   3   2      200.09      222.42      4.09 o 
   3   3   2       16.25       20.45      2.06 o 
   4   3   2      385.14      410.29      6.70 o 
   5   3   2       25.59       58.94      3.40 o 
   6   3   2        6.00       10.53      2.04 o 
   7   3   2       69.32       68.52      4.11 o 
   8   3   2      175.82      159.10      6.50 o 
   9   3   2      660.84      658.20     12.09 o 
  10   3   2       20.38       22.22      5.80 o 
  11   3   2       16.82       14.55      5.76 o 
  12   3   2        6.08        3.24      5.44 o 
  13   3   2        0.47      -11.42     11.42 o 
  14   3   2       92.33       56.14     17.60 o 
 -15   4   2        1.44        9.54      7.65 o 
 -14   4   2      205.34      199.83     28.15 o 
 -13   4   2      152.44      169.59     10.10 o 
 -12   4   2      500.79      459.91     14.47 o 
 -11   4   2      280.59      310.39      9.88 o 
 -10   4   2      427.14      425.95     14.62 o 
  -9   4   2      364.96      353.11      9.44 o 
  -8   4   2      566.58      524.23     10.55 o 
  -7   4   2     1632.09     1662.91     25.03 o 
  -6   4   2     2710.41     2697.53     30.14 o 
  -5   4   2     1656.19     1912.82     17.82 o 
  -4   4   2     3712.81     3343.64     23.50 o 
  -3   4   2      107.01      120.40      3.51 o 
  -2   4   2      108.11      102.69      3.92 o 
  -1   4   2     1150.25      898.95     13.92 o 
   0   4   2      393.31      451.03      6.31 o 
   1   4   2      139.98      293.07      4.79 o 
   2   4   2     6878.54     7491.17     44.00 o 
   3   4   2     3436.88     3366.14     24.82 o 
   4   4   2     2802.16     2954.78     21.38 o 
   5   4   2     2327.39     2332.06     20.26 o 
   6   4   2      509.18      531.60      9.30 o 
   7   4   2      385.76      333.22      8.72 o 
   8   4   2        4.21        8.73      3.32 o 
   9   4   2      794.59      729.31     13.07 o 
  10   4   2     1196.67     1214.09     30.93 o 
  11   4   2      448.10      444.58     19.63 o 
  12   4   2      402.14      398.72     26.17 o 
  13   4   2      366.77      392.98     31.16 o 
  14   4   2      360.74      370.17     32.35 o 
 -14   5   2      103.28      138.97     10.20 o 
 -13   5   2      108.37       93.35     12.91 o 
 -12   5   2      194.79      196.65     15.59 o 
 -11   5   2      193.91      198.65     10.33 o 
 -10   5   2        0.77        2.08      4.49 o 
  -9   5   2        0.27       -2.93      3.26 o 
  -8   5   2       37.76       26.34      3.99 o 
  -7   5   2      325.64      387.27      8.97 o 
  -6   5   2        8.52        6.38      2.73 o 
  -5   5   2      142.99      114.74     14.97 o 
  -4   5   2      110.42       87.87      3.87 o 
  -3   5   2      219.82      220.31      5.04 o 
  -2   5   2      263.12      280.36      5.58 o 
  -1   5   2        8.63        9.32      1.79 o 
   0   5   2       34.06       54.81      2.71 o 
   1   5   2      365.78      373.40      5.58 o 
   2   5   2     1075.85     1269.34     11.52 o 
   3   5   2      522.38      621.38      7.70 o 
   4   5   2     1399.22     1590.25     14.14 o 
   5   5   2     1410.77     1464.77     15.80 o 
   6   5   2      733.68      774.28     16.41 o 
   7   5   2        0.47        2.90      3.40 o 
   8   5   2       12.22       13.84      4.47 o 
   9   5   2     1024.59     1121.64     19.23 o 
  10   5   2      137.54      160.95     24.98 o 
  11   5   2      219.69      166.91     15.70 o 
  12   5   2        5.81        8.58     10.23 o 
  13   5   2        0.50       -6.10      8.09 o 
 -14   6   2       17.04       19.98      6.93 o 
 -13   6   2        7.63        1.32      5.74 o 
 -12   6   2        1.31       -2.09      5.15 o 
 -11   6   2       30.43       32.50      6.29 o 
 -10   6   2      255.81      236.44     13.32 o 
  -9   6   2      260.18      273.58     10.69 o 
  -8   6   2      842.30      865.13     26.51 o 
  -7   6   2      415.56      400.23     18.06 o 
  -6   6   2       35.54       24.08      4.46 o 
  -5   6   2      392.54      385.94     11.88 o 
  -4   6   2      338.53      305.74      8.05 o 
  -3   6   2      874.40      851.54     16.18 o 
  -2   6   2     3019.99     3071.85     22.64 o 
  -1   6   2     1484.96     1382.75     13.05 o 
   0   6   2     2455.38     2555.39     20.14 o 
   1   6   2     2168.15     2177.63     20.41 o 
   2   6   2      988.29     1001.77     12.89 o 
   3   6   2      613.03      578.04      9.69 o 
   4   6   2      778.74      767.08     11.39 o 
   5   6   2     1104.13     1045.05     16.57 o 
   6   6   2      492.14      535.08     12.17 o 
   7   6   2       69.06       60.18      5.59 o 
   8   6   2      580.66      649.62     17.76 o 
   9   6   2        7.02        5.65      5.30 o 
  10   6   2        2.20        0.64      6.84 o 
  11   6   2      220.05      221.18     50.20 o 
  12   6   2      278.02      288.49     18.47 o 
  13   6   2      110.52      111.86     19.03 o 
 -13   7   2       46.91       54.49      8.02 o 
 -12   7   2       91.81      100.50      9.21 o 
 -11   7   2      122.44      109.97     11.28 o 
 -10   7   2      271.39      252.60     13.12 o 
  -9   7   2       31.92       36.45      6.94 o 
  -8   7   2       12.76       11.07      4.85 o 
  -7   7   2        8.00        5.85      4.38 o 
  -6   7   2        0.05       -3.62      3.62 o 
  -5   7   2      273.79      283.31      9.53 o 
  -4   7   2       65.31       71.27     10.18 o 
  -3   7   2        6.77        2.51      2.38 o 
  -2   7   2      205.39      195.00      5.10 o 
  -1   7   2      366.55      354.99      6.53 o 
   0   7   2      653.63      726.96     11.05 o 
   1   7   2      110.52      118.63      5.20 o 
   2   7   2        7.00        6.73      2.63 o 
   3   7   2        3.35        2.32      2.60 o 
   4   7   2       33.08       35.21      4.58 o 
   5   7   2       82.61       88.65      6.17 o 
   6   7   2      627.77      614.46     13.87 o 
   7   7   2      669.19      689.36     16.83 o 
   8   7   2      110.11      108.13      8.58 o 
   9   7   2      109.38      124.57      8.41 o 
  10   7   2      347.81      350.71     35.21 o 
  11   7   2       16.56       19.85      9.14 o 
  12   7   2       46.01       46.83     11.09 o 
 -13   8   2      114.84      146.52     10.88 o 
 -12   8   2      281.76      303.75     17.24 o 
 -11   8   2      581.56      553.02     19.44 o 
 -10   8   2      185.95      183.75     12.02 o 
  -9   8   2      120.31      106.91      8.49 o 
  -8   8   2      123.87      130.01      8.68 o 
  -7   8   2      268.19      267.62     10.60 o 
  -6   8   2       75.57       51.58      7.10 o 
  -5   8   2      372.91      406.67     15.18 o 
  -4   8   2      462.85      408.87     11.07 o 
  -3   8   2      256.04      236.22      8.42 o 
  -2   8   2       67.46       86.53      7.97 o 
  -1   8   2      982.51      955.33     16.00 o 
   0   8   2     1173.10     1177.54     15.08 o 
   1   8   2     3397.46     3561.63     30.93 o 
   2   8   2     1164.48     1162.01     15.49 o 
   3   8   2     1318.17     1315.25     19.62 o 
   4   8   2      924.14      891.90     16.32 o 
   5   8   2      606.72      618.22     17.17 o 
   6   8   2      606.57      578.17     21.93 o 
   7   8   2      903.31      917.22     18.28 o 
   8   8   2      731.64      786.18     17.46 o 
   9   8   2       53.22       38.33      7.15 o 
  10   8   2      195.34      199.34     16.48 o 
  11   8   2      264.18      258.52     19.27 o 
 -12   9   2        1.70       -1.45      6.01 o 
 -11   9   2       10.54        0.63      5.88 o 
 -10   9   2       55.35       41.89      7.26 o 
  -9   9   2       23.36       19.94      6.87 o 
  -8   9   2      215.98      259.03     13.70 o 
  -7   9   2      298.65      298.77     13.37 o 
  -6   9   2       92.46       75.95      7.18 o 
  -5   9   2       24.13       34.23      5.65 o 
  -4   9   2      111.83      143.33     14.49 o 
  -3   9   2      250.02      272.17     11.99 o 
  -2   9   2       75.68       73.95      7.35 o 
  -1   9   2      117.08      130.52      7.83 o 
   0   9   2       16.19       38.73      5.07 o 
   1   9   2        1.94       -1.34      3.25 o 
   2   9   2        0.53        2.76      3.69 o 
   3   9   2       42.93       40.79      5.41 o 
   4   9   2      302.37      292.99     11.61 o 
   5   9   2      469.57      427.32     17.24 o 
   6   9   2        4.29       -0.58      4.51 o 
   7   9   2       95.16      100.18      8.93 o 
   8   9   2        0.00        0.90      4.88 o 
   9   9   2       15.08       18.50      9.54 o 
  10   9   2      130.50      122.53     14.12 o 
  11   9   2       89.77      111.26     14.30 o 
 -11  10   2      220.00      251.58     25.26 o 
 -10  10   2      224.75      205.36     13.67 o 
  -9  10   2      427.78      373.74     16.09 o 
  -8  10   2      208.49      225.31     11.58 o 
  -7  10   2      334.16      297.02     14.16 o 
  -6  10   2      173.12      176.01     16.93 o 
  -5  10   2      286.89      355.23     20.91 o 
  -4  10   2       68.78       41.77      7.34 o 
  -3  10   2       80.28      108.02      9.33 o 
  -2  10   2     2038.79     2005.40     32.59 o 
  -1  10   2      964.02      914.39     19.23 o 
   0  10   2      239.56      255.59      9.68 o 
   1  10   2       30.94       32.35      5.24 o 
   2  10   2      170.83      165.23     10.42 o 
   3  10   2      117.77      115.64     10.65 o 
   4  10   2        5.77        3.92      5.86 o 
   5  10   2      560.14      524.41     14.29 o 
   6  10   2      487.84      546.97     15.19 o 
   7  10   2      348.10      343.02     12.89 o 
   8  10   2      266.89      319.72     12.98 o 
   9  10   2       49.79       67.96     10.41 o 
  10  10   2      193.03      189.63     16.99 o 
  -9  11   2       58.04       73.60     10.18 o 
  -8  11   2       78.57       60.65      9.38 o 
  -7  11   2       77.34       88.25     10.25 o 
  -6  11   2       48.21       39.62      9.39 o 
  -5  11   2        0.13       -2.95      5.56 o 
  -4  11   2       14.41       15.79      8.61 o 
  -3  11   2       13.09        5.49      6.11 o 
  -2  11   2      219.66      233.68     12.67 o 
  -1  11   2       58.33       32.95      6.91 o 
   0  11   2       65.01       75.48      6.99 o 
   1  11   2      102.81       95.33      9.00 o 
   2  11   2        4.87        4.75      5.45 o 
   3  11   2       16.10       12.93      6.37 o 
   4  11   2        4.95       10.17      6.41 o 
   5  11   2      100.05      110.62      9.95 o 
   6  11   2       31.45       31.68      8.79 o 
   7  11   2       23.08       24.39      7.60 o 
   8  11   2        8.60        5.68      7.03 o 
  -8  12   2       13.91       17.15      7.85 o 
  -7  12   2      124.67      119.67     14.75 o 
  -6  12   2      192.30      178.30     15.17 o 
  -5  12   2      364.65      348.33     16.02 o 
  -4  12   2      412.55      375.47     16.11 o 
  -3  12   2      187.65      211.54     26.31 o 
  -2  12   2     1043.97     1078.17     25.45 o 
  -1  12   2      400.80      370.46     16.22 o 
   0  12   2      428.08      446.75     20.67 o 
   1  12   2      257.35      270.99     13.18 o 
   2  12   2      113.64       89.27      9.40 o 
   3  12   2      149.06      150.52     14.88 o 
   4  12   2      173.28      162.32     12.24 o 
   5  12   2      478.56      454.77     17.73 o 
   6  12   2      271.76      247.40     14.74 o 
   7  12   2      186.34      194.32     14.31 o 
  -6  13   2        7.02       11.76      7.69 o 
  -5  13   2       26.43       18.66      7.77 o 
  -4  13   2       67.60       54.44      9.33 o 
  -3  13   2        0.71        4.17      6.52 o 
  -2  13   2        1.10       -3.38      6.22 o 
  -1  13   2       44.81       54.31     14.75 o 
   0  13   2       53.11       39.95     11.04 o 
   1  13   2        4.11       -7.61      8.41 o 
   2  13   2        6.36       12.59      7.13 o 
   3  13   2       30.26       17.60     10.54 o 
   4  13   2      133.92      125.59     11.78 o 
   5  13   2       78.23       81.30     10.41 o 
 -15   1   3       48.43       35.26      7.74 o 
 -14   1   3       54.22       74.66      8.14 o 
 -13   1   3      104.79       88.72      8.59 o 
 -12   1   3      224.95      209.11     10.02 o 
 -11   1   3       63.81       62.71      5.65 o 
 -10   1   3       49.76       51.14      4.99 o 
  -9   1   3      188.57      176.98      6.17 o 
  -8   1   3        9.97        4.40      2.63 o 
  -7   1   3     2971.20     3077.84     24.37 o 
  -6   1   3     5024.20     4849.37     36.31 o 
  -5   1   3    13492.42    14495.70     89.45 o 
  -4   1   3     3550.20     2759.64     23.02 o 
  -3   1   3       88.53      200.45      4.28 o 
  -2   1   3       24.09        9.45      1.67 o 
  -1   1   3      128.32      196.39      3.79 o 
   0   1   3      194.60      237.47      3.87 o 
   1   1   3     2719.26     2680.36     20.17 o 
   2   1   3     2499.72     2476.15     22.64 o 
   3   1   3     4758.11     4753.11     38.04 o 
   4   1   3     1055.68      911.21      8.94 o 
   5   1   3     2725.65     2900.20     21.05 o 
   6   1   3     1784.64     1777.25     15.62 o 
   7   1   3      484.69      441.67      8.93 o 
   8   1   3      176.65      210.29      8.31 o 
   9   1   3       34.45       26.72      4.43 o 
  10   1   3       43.03       62.79     10.54 o 
  11   1   3      301.87      293.50     12.84 o 
  12   1   3       72.09       61.47     11.10 o 
  13   1   3      473.30      496.83     22.69 o 
  14   1   3      272.08      261.21     38.30 o 
 -15   2   3        3.82        7.91      6.51 o 
 -14   2   3        7.68        4.53      5.77 o 
 -13   2   3       16.91        8.91      5.74 o 
 -12   2   3        0.11        0.62      4.10 o 
 -11   2   3       53.05       49.48      5.38 o 
 -10   2   3        0.26       -3.26      3.26 o 
  -9   2   3        7.53        4.93      3.23 o 
  -8   2   3       54.79       53.34      3.85 o 
  -7   2   3       64.38       63.36      5.72 o 
  -6   2   3       58.75       55.72      3.77 o 
  -5   2   3      943.39      896.22     10.34 o 
  -4   2   3     3390.62     3674.63     25.32 o 
  -3   2   3        0.41        2.97      1.67 o 
  -2   2   3       73.62      100.86      3.14 o 
  -1   2   3      366.96      317.12      4.93 o 
   0   2   3       99.83      108.05      3.33 o 
   1   2   3     2924.53     3075.27     20.44 o 
   2   2   3     1263.94     1402.30     11.53 o 
   3   2   3       53.63       39.39      4.22 o 
   4   2   3     4784.38     5383.72     33.83 o 
   5   2   3       61.32       87.71      4.33 o 
   6   2   3       35.50       45.29      2.89 o 
   7   2   3       16.90       23.81      3.11 o 
   8   2   3       31.75       50.13      5.40 o 
   9   2   3       56.81       52.91      6.47 o 
  10   2   3      145.24      156.23     10.24 o 
  11   2   3      325.25      312.93     13.62 o 
  12   2   3      305.24      264.57     39.73 o 
  13   2   3       33.26       39.02     10.36 o 
 -15   3   3      168.07      125.71     10.02 o 
 -14   3   3      221.34      248.69     12.43 o 
 -13   3   3       96.18       89.26      8.64 o 
 -12   3   3       86.29       75.98      6.52 o 
 -11   3   3      277.96      262.72     19.17 o 
 -10   3   3      203.87      228.00      8.27 o 
  -9   3   3       88.71       61.80      6.70 o 
  -8   3   3      811.58      875.99     13.70 o 
  -7   3   3      417.97      417.33      7.64 o 
  -6   3   3      146.18       86.60      3.95 o 
  -5   3   3        8.32       19.28      2.41 o 
  -4   3   3     5956.47     5403.27     34.74 o 
  -3   3   3      190.59      227.54      4.78 o 
  -2   3   3      394.35      369.09      6.38 o 
  -1   3   3      538.46      422.82      6.08 o 
   0   3   3       16.18       19.60      2.08 o 
   1   3   3     2327.26     2434.22     17.78 o 
   2   3   3     3355.33     3456.63     23.36 o 
   3   3   3     3413.01     3418.42     24.15 o 
   4   3   3     1956.58     1792.11     15.14 o 
   5   3   3     1221.04     1239.71     13.78 o 
   6   3   3      583.47      589.03     10.18 o 
   7   3   3      825.21      773.42     11.76 o 
   8   3   3     1892.02     2086.49     30.25 o 
   9   3   3      538.95      438.82     15.22 o 
  10   3   3      415.28      466.86     20.55 o 
  11   3   3      468.93      488.78     16.50 o 
  12   3   3      434.21      400.00     19.77 o 
  13   3   3      230.17      265.50     27.60 o 
 -15   4   3        0.12        2.20      7.60 o 
 -14   4   3       17.86       38.22     10.64 o 
 -13   4   3        0.24       -1.30      5.30 o 
 -12   4   3       12.94       20.46      5.10 o 
 -11   4   3       38.22       43.70      5.58 o 
 -10   4   3      165.31      163.97      9.97 o 
  -9   4   3        4.63       14.58      3.86 o 
  -8   4   3      887.00      867.35     17.65 o 
  -7   4   3      252.36      269.25      7.56 o 
  -6   4   3     1125.72     1154.35     12.56 o 
  -5   4   3     1860.93     1837.66     17.31 o 
  -4   4   3     1451.44     1351.28     13.23 o 
  -3   4   3        0.52        8.04      2.75 o 
  -2   4   3      636.86      582.98      7.75 o 
  -1   4   3      137.55      165.58      4.58 o 
   0   4   3      178.71      190.29      5.28 o 
   1   4   3        2.14       -0.26      1.39 o 
   2   4   3      168.09      203.98      4.59 o 
   3   4   3      221.15      238.78      5.10 o 
   4   4   3       16.72       28.16      3.21 o 
   5   4   3       59.66       52.87      3.21 o 
   6   4   3      165.02      152.17      5.51 o 
   7   4   3       46.84       46.55      6.37 o 
   8   4   3      603.38      585.49     15.39 o 
   9   4   3        4.63       -5.47      8.80 o 
  10   4   3      351.72      322.40     24.98 o 
  11   4   3      184.61      174.50     35.21 o 
  12   4   3      661.81      624.47     24.69 o 
  13   4   3       58.54       47.25     10.97 o 
 -14   5   3       41.93       43.48      7.62 o 
 -13   5   3      136.90      111.85      9.16 o 
 -12   5   3      102.98      117.60      8.97 o 
 -11   5   3      390.60      400.67     13.26 o 
 -10   5   3      348.42      368.17     10.59 o 
  -9   5   3      192.25      193.63      9.13 o 
  -8   5   3      400.14      433.64     10.08 o 
  -7   5   3      250.71      210.78      7.05 o 
  -6   5   3      267.00      262.00      8.15 o 
  -5   5   3      277.89      316.25      7.60 o 
  -4   5   3      855.93      663.97      9.06 o 
  -3   5   3      405.99      501.63      7.77 o 
  -2   5   3     2188.81     2007.86     21.71 o 
  -1   5   3     1198.45     1084.39     12.56 o 
   0   5   3     3753.76     4008.32     27.47 o 
   1   5   3     1287.66     1127.46     11.46 o 
   2   5   3     1942.66     1925.42     16.24 o 
   3   5   3      425.27      390.03      6.63 o 
   4   5   3      125.85      109.78      4.88 o 
   5   5   3      660.83      579.33      9.97 o 
   6   5   3      813.84      854.37     14.66 o 
   7   5   3       98.44       89.02      6.08 o 
   8   5   3     2610.70     2825.03     72.56 o 
   9   5   3      135.11       86.88     10.93 o 
  10   5   3      198.08      164.75     14.08 o 
  11   5   3      285.22      328.23     18.47 o 
  12   5   3      268.25      230.15     42.11 o 
  13   5   3      110.97      122.48     14.99 o 
 -14   6   3       11.48       15.66      6.72 o 
 -13   6   3       89.94       68.79      8.23 o 
 -12   6   3        0.30        7.13      5.67 o 
 -11   6   3        7.82        5.80      5.42 o 
 -10   6   3       62.54       45.18      6.57 o 
  -9   6   3      177.33      191.28      9.75 o 
  -8   6   3      132.99       98.69      7.36 o 
  -7   6   3        0.62       -0.58      3.73 o 
  -6   6   3        6.64       20.56      3.61 o 
  -5   6   3      855.71      863.39     12.71 o 
  -4   6   3     1038.95     1113.36     16.85 o 
  -3   6   3      831.53      984.12     11.55 o 
  -2   6   3      671.10      718.92      9.58 o 
  -1   6   3       11.01       42.42      3.00 o 
   0   6   3     2806.92     3255.77     27.58 o 
   1   6   3        3.40        0.07      1.70 o 
   2   6   3        0.30       -0.49      2.25 o 
   3   6   3       70.69       75.01      4.50 o 
   4   6   3      267.54      290.20      7.80 o 
   5   6   3      192.84      219.77      8.13 o 
   6   6   3       61.67       44.09      5.59 o 
   7   6   3      875.30      904.72     20.33 o 
   8   6   3      185.05      206.53     19.51 o 
   9   6   3       61.57       30.45      8.75 o 
  10   6   3        9.09        3.60      7.04 o 
  11   6   3       11.21        9.12      8.11 o 
  12   6   3        0.80        3.81     11.42 o 
 -13   7   3      125.42      124.52     10.28 o 
 -12   7   3      323.99      306.44     13.20 o 
 -11   7   3      136.94      159.99     14.63 o 
 -10   7   3      425.09      407.22     13.73 o 
  -9   7   3      240.39      243.26     18.47 o 
  -8   7   3      185.23      219.88     10.08 o 
  -7   7   3      293.76      290.69     10.54 o 
  -6   7   3      117.91      112.03      7.09 o 
  -5   7   3     1013.86     1050.14     17.78 o 
  -4   7   3      272.94      250.79      7.66 o 
  -3   7   3      774.17      767.04     10.43 o 
  -2   7   3     2035.01     1993.37     18.09 o 
  -1   7   3     3641.67     3701.40     33.62 o 
   0   7   3     1563.69     1578.96     17.90 o 
   1   7   3      608.69      599.22     10.69 o 
   2   7   3      745.34      731.78     11.88 o 
   3   7   3      333.92      356.38      8.55 o 
   4   7   3      101.76       86.15      7.15 o 
   5   7   3      184.95      217.72      8.79 o 
   6   7   3       57.85       72.11      6.28 o 
   7   7   3      129.28      123.62     18.86 o 
   8   7   3      162.02      142.88     21.89 o 
   9   7   3      360.66      350.75     26.64 o 
  10   7   3      517.48      550.39     23.54 o 
  11   7   3      193.69      177.19     16.14 o 
  12   7   3       69.78       70.24     12.59 o 
 -12   8   3       17.92       18.69      6.97 o 
 -11   8   3       21.49        9.61      6.20 o 
 -10   8   3       24.72       30.20      6.51 o 
  -9   8   3      103.56      106.41      8.74 o 
  -8   8   3        3.73       -1.12      4.64 o 
  -7   8   3        7.24        6.66      4.84 o 
  -6   8   3      230.65      250.57     10.52 o 
  -5   8   3       97.87       81.53      7.84 o 
  -4   8   3      243.89      197.64     13.53 o 
  -3   8   3       18.38       18.78      4.10 o 
  -2   8   3       10.05       10.21      3.70 o 
  -1   8   3        1.94        2.34      2.87 o 
   0   8   3      205.42      197.07      7.15 o 
   1   8   3      458.55      403.75      9.31 o 
   2   8   3      410.56      389.41      9.33 o 
   3   8   3      433.76      421.07     11.30 o 
   4   8   3      190.30      197.03      8.59 o 
   5   8   3        0.71       -1.18      3.65 o 
   6   8   3        5.29        0.56      4.16 o 
   7   8   3      235.86      237.64     12.12 o 
   8   8   3       88.43       78.98     11.27 o 
   9   8   3      225.73      246.29     17.83 o 
  10   8   3       77.08       84.93     12.61 o 
  11   8   3        0.45        4.90      8.53 o 
 -12   9   3       26.44       25.61      7.58 o 
 -11   9   3       43.95       45.87      7.81 o 
 -10   9   3      128.99      157.41     14.67 o 
  -9   9   3      444.95      447.00     14.97 o 
  -8   9   3      280.29      312.67     16.89 o 
  -7   9   3      103.67      116.95     10.03 o 
  -6   9   3      146.29      131.23      9.73 o 
  -5   9   3       43.43       62.52      8.02 o 
  -4   9   3       12.19       27.27      6.84 o 
  -3   9   3     1397.49     1513.07     27.19 o 
  -2   9   3      407.99      380.12     11.13 o 
  -1   9   3      319.01      315.60     10.40 o 
   0   9   3      519.14      527.10     12.94 o 
   1   9   3      228.36      197.25      8.60 o 
   2   9   3      218.82      260.40      9.43 o 
   3   9   3      705.77      704.66     15.20 o 
   4   9   3      869.77      879.82     17.28 o 
   5   9   3      754.73      776.33     16.68 o 
   6   9   3      246.11      263.14     10.75 o 
   7   9   3      412.66      408.35     16.74 o 
   8   9   3      253.66      221.06     16.31 o 
   9   9   3      613.32      596.21     24.69 o 
  10   9   3      281.25      318.52     42.11 o 
 -11  10   3       22.42       13.81      7.76 o 
 -10  10   3        8.19       11.25      7.89 o 
  -9  10   3        1.13        2.93      6.82 o 
  -8  10   3        2.06       -6.63      6.63 o 
  -7  10   3       36.26       44.03      8.37 o 
  -6  10   3       12.35        7.49      6.20 o 
  -5  10   3       32.58       47.41      7.81 o 
  -4  10   3        7.85        0.65      5.90 o 
  -3  10   3      374.65      323.39     13.73 o 
  -2  10   3       68.29       77.45      8.32 o 
  -1  10   3      192.09      164.74      8.95 o 
   0  10   3        1.70        3.71      4.05 o 
   1  10   3      271.54      295.55     12.44 o 
   2  10   3      653.48      594.84     17.30 o 
   3  10   3      819.15      781.39     20.04 o 
   4  10   3      124.95      132.50      8.56 o 
   5  10   3       26.46       30.41      5.98 o 
   6  10   3        0.10       -2.69      4.71 o 
   7  10   3       30.99       32.57      7.51 o 
   8  10   3       55.07       52.36     10.59 o 
   9  10   3        1.80        3.22      7.43 o 
  -9  11   3      130.63      149.29     12.70 o 
  -8  11   3      314.00      278.32     28.26 o 
  -7  11   3      185.51      138.58     11.79 o 
  -6  11   3       96.85      106.41     10.50 o 
  -5  11   3       10.82       11.41      7.04 o 
  -4  11   3      510.55      433.73     16.48 o 
  -3  11   3      458.08      523.26     19.77 o 
  -2  11   3      282.53      279.82     13.28 o 
  -1  11   3      265.66      236.55     12.32 o 
   0  11   3      194.27      227.38     11.90 o 
   1  11   3       69.41       84.79      9.33 o 
   2  11   3       65.08       54.99      7.77 o 
   3  11   3      365.08      359.56     14.92 o 
   4  11   3      701.74      653.27     19.68 o 
   5  11   3      163.84      185.45     15.67 o 
   6  11   3      593.94      611.91     19.71 o 
   7  11   3      517.86      563.31     24.20 o 
   8  11   3      195.31      169.21     15.77 o 
  -8  12   3       18.13       21.36      8.40 o 
  -7  12   3       98.12       86.08     15.13 o 
  -6  12   3       23.43       40.49      8.96 o 
  -5  12   3      148.64      196.63     13.36 o 
  -4  12   3      145.32      135.88     11.60 o 
  -3  12   3        6.89       15.04      7.21 o 
  -2  12   3        7.12       -2.87      6.08 o 
  -1  12   3       98.99      109.61     12.77 o 
   0  12   3       50.27       51.50     10.75 o 
   1  12   3        0.00       -5.43      5.43 o 
   2  12   3       59.54       61.13      8.87 o 
   3  12   3      133.50      112.25     10.77 o 
   4  12   3        0.00       -2.74      5.83 o 
   5  12   3        2.87        3.10      6.56 o 
   6  12   3       22.69       42.29      9.06 o 
  -5  13   3       36.33       31.59      9.24 o 
  -4  13   3       45.45       43.00      9.31 o 
  -3  13   3      258.83      296.31     16.29 o 
  -2  13   3      399.27      391.61     23.78 o 
  -1  13   3      427.77      398.91     27.60 o 
   0  13   3      420.09      478.52     35.45 o 
   1  13   3      176.11      157.01     21.89 o 
   2  13   3      115.15      117.33     10.99 o 
   3  13   3       40.35       53.08     11.05 o 
   4  13   3       53.33       53.32      9.70 o 
 -15   0   4        2.92       -1.71     14.27 o 
 -14   0   4       14.57       24.14      9.58 o 
 -13   0   4       23.16       31.91     18.32 o 
 -12   0   4      291.48      281.67     16.14 o 
 -11   0   4      256.88      291.53     15.80 o 
 -10   0   4        8.10        4.67      6.15 o 
  -9   0   4      163.54      139.21      8.41 o 
  -8   0   4        1.53        1.47      3.83 o 
  -7   0   4      265.43      325.03     12.92 o 
  -6   0   4      194.34      230.17     15.28 o 
  -5   0   4        4.10        6.91      3.27 o 
  -4   0   4     1872.43     1610.66     20.78 o 
  -3   0   4      655.92      835.99     13.55 o 
  -2   0   4     4014.50     3682.08     35.50 o 
  -1   0   4       66.74       61.75      5.92 o 
   0   0   4      487.66      487.68      8.71 o 
   1   0   4      571.46      620.98     14.46 o 
   2   0   4      657.43     1130.13     20.67 o 
   3   0   4    11257.19    12254.27    123.09 o 
   4   0   4     4659.15     4543.97     76.84 o 
   5   0   4     2376.39     2425.42     36.83 o 
   6   0   4     3867.00     3851.16     67.33 o 
   7   0   4      136.36      125.52     24.27 o 
   8   0   4      105.49      121.10     19.03 o 
   9   0   4      133.20      121.48     13.56 o 
  10   0   4       12.60       17.55      6.60 o 
  11   0   4       75.29       83.74     16.65 o 
  12   0   4      296.59      276.44     25.69 o 
  13   0   4      392.10      421.08     30.93 o 
 -15   1   4       19.60        7.82      6.40 o 
 -14   1   4       15.45       25.25      6.70 o 
 -13   1   4        3.30        4.09      5.38 o 
 -12   1   4       18.42       20.55      5.67 o 
 -11   1   4       27.98       26.46      4.92 o 
 -10   1   4       12.01       12.18      3.93 o 
  -9   1   4      234.96      229.67      8.77 o 
  -8   1   4       16.95       14.45      3.18 o 
  -7   1   4     1385.70     1387.52     16.70 o 
  -6   1   4     2842.82     3102.31     26.85 o 
  -5   1   4      577.66      557.31      8.40 o 
  -4   1   4      555.86      620.03      8.49 o 
  -3   1   4       22.19       30.45      2.42 o 
  -2   1   4      397.55      398.35      6.71 o 
  -1   1   4       12.19       18.03      1.74 o 
   0   1   4      535.51      583.19      6.88 o 
   1   1   4      535.20      636.52      8.86 o 
   2   1   4      232.78      295.31      7.19 o 
   3   1   4       63.87       73.00      5.49 o 
   4   1   4       45.88       49.53      4.02 o 
   5   1   4        5.08        6.25      2.70 o 
   6   1   4       48.88       47.22      4.78 o 
   7   1   4      795.81      799.86     20.33 o 
   8   1   4      593.39      593.72     13.23 o 
   9   1   4      257.12      271.50     10.76 o 
  10   1   4      643.02      570.31     16.92 o 
  11   1   4      101.60      131.10     17.37 o 
  12   1   4       19.36       21.77      9.40 o 
  13   1   4        0.72        6.63      9.04 o 
 -15   2   4       61.43       56.70      8.48 o 
 -14   2   4      297.11      351.33     13.85 o 
 -13   2   4      318.89      305.64     12.35 o 
 -12   2   4      300.49      299.85     10.32 o 
 -11   2   4       54.47       41.61      5.35 o 
 -10   2   4       70.40       86.50      8.49 o 
  -9   2   4      633.22      578.46     11.79 o 
  -8   2   4      362.25      401.01      8.56 o 
  -7   2   4     2125.54     2181.16     21.90 o 
  -6   2   4     7387.86     7177.62     50.68 o 
  -5   2   4      467.92      649.54     14.33 o 
  -4   2   4     1598.24     1337.34     13.28 o 
  -3   2   4     1246.08     1343.11     14.23 o 
  -2   2   4       50.76       25.44      2.23 o 
  -1   2   4     2014.78     2029.68     17.79 o 
   0   2   4     1247.93     1274.49     11.66 o 
   1   2   4     1617.68     1672.65     13.69 o 
   2   2   4      695.47      647.97      7.36 o 
   3   2   4      791.28      746.91      8.58 o 
   4   2   4     1294.68     1177.74     11.07 o 
   5   2   4     2143.72     2130.46     24.07 o 
   6   2   4     1235.03     1194.63     17.62 o 
   7   2   4      525.01      514.00     11.76 o 
   8   2   4      234.36      276.04      9.33 o 
   9   2   4      210.37      170.72     10.45 o 
  10   2   4       99.25      130.82     15.14 o 
  11   2   4      705.15      640.50     18.87 o 
  12   2   4      271.78      304.50     18.56 o 
  13   2   4      209.66      207.09     16.87 o 
 -15   3   4       33.20       38.24      7.96 o 
 -14   3   4       28.96       25.43      7.08 o 
 -13   3   4        6.59        3.46      4.77 o 
 -12   3   4       20.45       19.93      5.18 o 
 -11   3   4       17.57       16.74      4.68 o 
 -10   3   4        1.57        1.13      3.60 o 
  -9   3   4      304.57      346.89      9.58 o 
  -8   3   4      417.69      366.67      9.38 o 
  -7   3   4     1617.32     1637.14     16.85 o 
  -6   3   4       58.08       55.13      5.54 o 
  -5   3   4       86.92       95.24      4.64 o 
  -4   3   4       52.51       54.86      3.33 o 
  -3   3   4      801.61      814.63      9.94 o 
  -2   3   4     1420.03     1514.06     13.96 o 
  -1   3   4      882.38      914.54     10.08 o 
   0   3   4      158.32      204.57      5.22 o 
   1   3   4     3104.37     3316.48     23.35 o 
   2   3   4     1268.99     1440.01     13.10 o 
   3   3   4     1005.00     1224.42     11.91 o 
   4   3   4        7.16        5.86      2.47 o 
   5   3   4      656.58      679.40     19.30 o 
   6   3   4     1015.41     1034.54     19.35 o 
   7   3   4        0.31       -0.44      3.12 o 
   8   3   4        7.88       10.37      4.83 o 
   9   3   4      229.21      216.91     12.21 o 
  10   3   4      333.40      325.85     14.68 o 
  11   3   4      444.16      430.10     19.91 o 
  12   3   4       12.75       14.08      8.53 o 
  13   3   4        9.11       17.13     14.75 o 
 -14   4   4        0.61        1.67      5.70 o 
 -13   4   4      145.39      145.00      8.78 o 
 -12   4   4       43.92       44.68      5.90 o 
 -11   4   4      180.46      167.08     10.62 o 
 -10   4   4      356.63      384.29     10.76 o 
  -9   4   4      123.70       95.01      6.07 o 
  -8   4   4      371.18      410.51     11.64 o 
  -7   4   4      212.70      185.25     10.91 o 
  -6   4   4      449.74      427.50      7.97 o 
  -5   4   4     1801.12     1887.33     17.59 o 
  -4   4   4     1331.89     1113.42     13.76 o 
  -3   4   4      406.06      436.83      7.39 o 
  -2   4   4      393.61      301.89      5.99 o 
  -1   4   4     3698.91     3818.03     27.01 o 
   0   4   4      202.79      150.88      4.40 o 
   1   4   4       32.03       21.27      2.34 o 
   2   4   4     1035.30      884.98     10.23 o 
   3   4   4      330.16      338.55      7.02 o 
   4   4   4      632.96      580.71      8.50 o 
   5   4   4      556.47      530.11     10.91 o 
   6   4   4     4633.64     4818.03     49.22 o 
   7   4   4      182.77      165.40     13.05 o 
   8   4   4       30.25       46.09     13.32 o 
   9   4   4      260.78      243.39     15.28 o 
  10   4   4      134.05      179.56     41.87 o 
  11   4   4      250.02      288.99     18.08 o 
  12   4   4      468.88      514.26     23.49 o 
 -14   5   4       25.17       24.29      6.96 o 
 -13   5   4        0.01        1.19      5.46 o 
 -12   5   4       29.85       30.92      6.60 o 
 -11   5   4        4.18        6.94      5.22 o 
 -10   5   4        8.01        6.96      4.24 o 
  -9   5   4        8.46        4.21      3.76 o 
  -8   5   4        4.63       15.79      4.82 o 
  -7   5   4       12.76       23.09      4.03 o 
  -6   5   4      547.03      502.48     13.14 o 
  -5   5   4       66.28       70.95      4.67 o 
  -4   5   4        9.41        3.00      2.21 o 
  -3   5   4       47.29       62.25      3.97 o 
  -2   5   4       74.54       94.23      5.43 o 
  -1   5   4       32.08       33.53      3.33 o 
   0   5   4      257.87      290.65      7.05 o 
   1   5   4      113.19      122.64      6.63 o 
   2   5   4       44.86       53.83      3.26 o 
   3   5   4      102.25       77.34      3.76 o 
   4   5   4        6.29        6.99      2.39 o 
   5   5   4       91.71       86.28      7.90 o 
   6   5   4        4.42       33.19     13.80 o 
   7   5   4     2618.11     2720.18     47.92 o 
   8   5   4       15.71       10.17      6.50 o 
   9   5   4       26.41       24.74      8.07 o 
  10   5   4        1.48        5.35      6.60 o 
  11   5   4       44.51       42.75     10.59 o 
  12   5   4        6.66       13.63      9.21 o 
 -14   6   4      188.87      179.33     11.85 o 
 -13   6   4      180.87      178.74     13.26 o 
 -12   6   4      109.08      101.32      9.08 o 
 -11   6   4      154.09      181.88     10.76 o 
 -10   6   4       98.34       97.63      8.32 o 
  -9   6   4       90.93       86.36      7.47 o 
  -8   6   4       58.21       81.37      7.00 o 
  -7   6   4      250.81      216.84      7.70 o 
  -6   6   4      337.71      320.82      8.63 o 
  -5   6   4      370.27      380.96      9.01 o 
  -4   6   4     1426.05     1324.35     14.66 o 
  -3   6   4     1933.28     2075.23     25.07 o 
  -2   6   4     1022.80     1051.56     15.64 o 
  -1   6   4      524.77      495.03     14.82 o 
   0   6   4     1065.90     1087.02     12.43 o 
   1   6   4     1296.51     1323.10     15.92 o 
   2   6   4     2353.86     2311.79     22.74 o 
   3   6   4     1518.73     1605.08     18.37 o 
   4   6   4     1189.95     1165.95     15.39 o 
   5   6   4      522.14      536.06     14.45 o 
   6   6   4        9.26        3.03      6.16 o 
   7   6   4       76.47       87.73     24.27 o 
   8   6   4      847.51      895.43     27.56 o 
   9   6   4      354.74      321.09     18.00 o 
  10   6   4      346.66      393.37     20.19 o 
  11   6   4      247.65      246.81     18.33 o 
 -13   7   4       11.40       12.34      6.66 o 
 -12   7   4        6.84        2.92      5.88 o 
 -11   7   4       88.34       80.55      8.47 o 
 -10   7   4        0.09        2.33      4.97 o 
  -9   7   4        0.00        1.32      4.82 o 
  -8   7   4        0.06       -1.29      4.40 o 
  -7   7   4       40.16       46.23      6.24 o 
  -6   7   4        3.95        0.47      4.15 o 
  -5   7   4      820.16      742.58     12.80 o 
  -4   7   4      187.57      180.58      8.19 o 
  -3   7   4        1.52       -0.77      3.26 o 
  -2   7   4       92.38      112.50      4.85 o 
  -1   7   4      194.15      152.17      6.17 o 
   0   7   4      116.81      135.61      6.76 o 
   1   7   4        1.32       -2.89      2.89 o 
   2   7   4       38.81       40.68      4.22 o 
   3   7   4      611.08      578.42     11.26 o 
   4   7   4      385.72      430.31     13.25 o 
   5   7   4       10.66       -2.47      4.15 o 
   6   7   4      204.46      207.20     35.92 o 
   7   7   4      223.04      200.81     30.21 o 
   8   7   4        4.76        6.46      7.38 o 
   9   7   4        1.07       -2.42      7.04 o 
  10   7   4        5.37       10.80      8.33 o 
  11   7   4        7.17       15.31      9.14 o 
 -12   8   4       21.87       20.84      7.06 o 
 -11   8   4       43.09       57.94      8.07 o 
 -10   8   4       66.72       65.81      7.95 o 
  -9   8   4      102.63      118.26      8.96 o 
  -8   8   4      337.73      329.65     12.27 o 
  -7   8   4      165.20      178.69      9.69 o 
  -6   8   4        2.10        8.09      5.00 o 
  -5   8   4       12.99       16.07      5.67 o 
  -4   8   4      192.92      164.66      8.34 o 
  -3   8   4      446.58      531.11     14.35 o 
  -2   8   4     1373.83     1363.16     17.79 o 
  -1   8   4     1013.04     1000.00     22.11 o 
   0   8   4      878.61      835.71     15.10 o 
   1   8   4      482.02      484.51     12.26 o 
   2   8   4       41.18       40.21      5.35 o 
   3   8   4       22.60       25.66      4.73 o 
   4   8   4        6.04        0.82      4.03 o 
   5   8   4      214.91      233.59     11.29 o 
   6   8   4       33.99       25.16      8.05 o 
   7   8   4     1663.73     1697.91     40.21 o 
   8   8   4      934.53      938.84     57.33 o 
   9   8   4      888.48      792.47     28.59 o 
  10   8   4      394.64      418.59     38.30 o 
 -11   9   4       33.29       24.70      8.80 o 
 -10   9   4       22.19       15.08      6.57 o 
  -9   9   4        2.96        1.50      5.52 o 
  -8   9   4       10.16       -0.41      5.07 o 
  -7   9   4       46.47       68.20      9.27 o 
  -6   9   4       11.18        4.65      7.85 o 
  -5   9   4      311.67      268.13     13.00 o 
  -4   9   4       46.62       65.33      8.05 o 
  -3   9   4       15.28       25.84      6.55 o 
  -2   9   4      438.34      441.09     12.25 o 
  -1   9   4      461.98      488.85     12.95 o 
   0   9   4      485.90      464.78     12.67 o 
   1   9   4      348.11      343.62      9.86 o 
   2   9   4       37.84       42.60      5.84 o 
   3   9   4       12.89       14.95      4.98 o 
   4   9   4      148.92      142.57     10.78 o 
   5   9   4       41.61       47.52      7.28 o 
   6   9   4        2.46        0.00      6.06 o 
   7   9   4       15.13        3.99      8.09 o 
   8   9   4       22.03       17.96      8.57 o 
   9   9   4        9.00       -0.30      7.61 o 
 -10  10   4      510.13      513.08     19.65 o 
  -9  10   4      416.82      362.08     29.50 o 
  -8  10   4      228.40      221.50     17.49 o 
  -7  10   4       22.95       -1.65      6.20 o 
  -6  10   4      140.09      153.79     17.07 o 
  -5  10   4      818.03      804.73     21.86 o 
  -4  10   4      149.73      134.17     10.80 o 
  -3  10   4      384.71      449.19     16.02 o 
  -2  10   4      388.35      353.54     14.36 o 
  -1  10   4      141.40      145.09      8.66 o 
   0  10   4      245.40      267.31     10.56 o 
   1  10   4      543.80      554.11     16.74 o 
   2  10   4      836.04      768.09     19.89 o 
   3  10   4      265.49      278.73     12.63 o 
   4  10   4      210.99      239.91     10.67 o 
   5  10   4      142.00      147.10     14.60 o 
   6  10   4       65.20       71.98     10.97 o 
   7  10   4      286.84      261.42     33.31 o 
   8  10   4      162.78      177.65     27.36 o 
  -9  11   4        3.28       11.64      7.84 o 
  -8  11   4        2.08        8.76      7.30 o 
  -7  11   4       59.32       79.37     10.02 o 
  -6  11   4       23.25        8.95      6.91 o 
  -5  11   4       59.39       83.17      9.98 o 
  -4  11   4        0.09       -1.12      6.38 o 
  -3  11   4       52.22       65.33      8.88 o 
  -2  11   4       52.03       52.55      8.24 o 
  -1  11   4       46.55       50.45      7.90 o 
   0  11   4       38.04       49.28      7.75 o 
   1  11   4       15.33       13.81      6.43 o 
   2  11   4        0.16       -5.18      5.18 o 
   3  11   4        2.71       -2.61      5.37 o 
   4  11   4        1.08       -3.49      6.08 o 
   5  11   4       39.93       19.69      9.01 o 
   6  11   4        8.57       26.17     12.37 o 
   7  11   4       19.35       27.12      9.42 o 
  -7  12   4       57.84       50.20      9.80 o 
  -6  12   4       24.01       33.66      8.56 o 
  -5  12   4      117.25      130.78     12.16 o 
  -4  12   4       47.95       58.91      9.42 o 
  -3  12   4       70.09       82.22     11.64 o 
  -2  12   4      132.32      134.16     11.43 o 
  -1  12   4      184.36      213.81     16.31 o 
   0  12   4      283.74      332.58     26.17 o 
   1  12   4      418.67      462.54     17.28 o 
   2  12   4      620.35      625.35     19.85 o 
   3  12   4      137.27      159.70     12.19 o 
   4  12   4      128.29      127.10     11.54 o 
   5  12   4       38.66       21.51      9.58 o 
  -4  13   4       37.07       44.52     10.59 o 
  -3  13   4       40.57       30.02      9.32 o 
  -2  13   4        9.93        7.94      9.74 o 
  -1  13   4        3.91       -1.49      9.25 o 
   0  13   4       17.66        0.12      8.73 o 
   1  13   4       88.01       77.03     13.45 o 
   2  13   4        7.61        9.60      7.34 o 
 -15   1   5       45.94       62.10      9.75 o 
 -14   1   5       91.00       90.91     14.63 o 
 -13   1   5      102.02      103.56      8.75 o 
 -12   1   5       90.13       67.12      7.41 o 
 -11   1   5       46.21       62.46      6.03 o 
 -10   1   5      327.91      368.24     11.84 o 
  -9   1   5      251.15      227.78      7.37 o 
  -8   1   5      667.12      734.88     12.93 o 
  -7   1   5       53.95       34.73      4.10 o 
  -6   1   5      160.10      169.78      6.63 o 
  -5   1   5     1271.56     1296.73     14.17 o 
  -4   1   5     1455.60     1323.63     14.26 o 
  -3   1   5     1089.27     1143.35     12.41 o 
  -2   1   5     4608.58     4556.12     31.05 o 
  -1   1   5     1072.40      997.75     10.78 o 
   0   1   5      370.09      380.78      6.08 o 
   1   1   5      958.08      957.33     15.39 o 
   2   1   5     2893.89     2940.66     29.36 o 
   3   1   5     1894.05     2072.40     23.70 o 
   4   1   5     2205.77     2000.45     23.71 o 
   5   1   5     1816.17     1833.43     23.83 o 
   6   1   5      137.61      140.21      7.17 o 
   7   1   5       28.74       27.41      4.57 o 
   8   1   5       52.52       49.60      5.48 o 
   9   1   5      186.67      165.38     10.39 o 
  10   1   5      399.13      381.81     14.59 o 
  11   1   5      286.00      290.24     17.49 o 
  12   1   5      167.32      183.34     15.80 o 
 -15   2   5        0.00        4.10      6.42 o 
 -14   2   5       53.16       68.24      8.42 o 
 -13   2   5        1.37       -0.87      5.25 o 
 -12   2   5        0.95       -2.93      4.18 o 
 -11   2   5       32.96       33.61      5.31 o 
 -10   2   5      173.99      155.68     10.57 o 
  -9   2   5      395.51      369.40     10.06 o 
  -8   2   5     1294.63     1273.51     20.57 o 
  -7   2   5      270.10      278.17      7.98 o 
  -6   2   5       14.58       17.84      3.04 o 
  -5   2   5       49.11       45.86      3.47 o 
  -4   2   5      346.72      347.30      6.94 o 
  -3   2   5       89.95       89.05      4.33 o 
  -2   2   5      302.84      346.27      6.53 o 
  -1   2   5       11.13       15.49      2.13 o 
   0   2   5       40.88       45.21      2.70 o 
   1   2   5     1786.53     1952.97     17.92 o 
   2   2   5       47.01       55.77      3.32 o 
   3   2   5       12.99       18.92      3.89 o 
   4   2   5       20.77       24.17      3.78 o 
   5   2   5      122.65      105.41      6.24 o 
   6   2   5        5.10        2.83      3.43 o 
   7   2   5        6.18        4.53      3.52 o 
   8   2   5       94.46       95.10      6.87 o 
   9   2   5        5.09        8.38      5.04 o 
  10   2   5       41.05       43.71      7.39 o 
  11   2   5        0.12        0.28      5.46 o 
  12   2   5        1.89       -7.23      7.23 o 
 -14   3   5       43.92       43.09      9.07 o 
 -13   3   5       55.91       51.19      6.51 o 
 -12   3   5      185.96      200.30      9.41 o 
 -11   3   5      531.76      504.70     12.64 o 
 -10   3   5      413.00      452.82     11.72 o 
  -9   3   5      230.16      170.09      9.92 o 
  -8   3   5      740.34      872.73     12.85 o 
  -7   3   5      884.06      805.42     11.92 o 
  -6   3   5        7.28        9.92      3.04 o 
  -5   3   5      474.45      536.45      9.03 o 
  -4   3   5       96.91       54.79      3.53 o 
  -3   3   5     1038.63     1081.69     12.44 o 
  -2   3   5      464.25      390.60      9.36 o 
  -1   3   5      405.34      359.95      6.99 o 
   0   3   5      255.03      191.67      5.61 o 
   1   3   5      206.05      238.07      5.30 o 
   2   3   5      500.41      447.19      6.99 o 
   3   3   5      334.58      370.61     10.58 o 
   4   3   5      974.10      929.40     15.32 o 
   5   3   5     3419.82     3562.89     35.74 o 
   6   3   5      247.98      239.52     10.19 o 
   7   3   5     1909.23     1793.51     28.87 o 
   8   3   5     1607.01     1601.61     28.16 o 
   9   3   5     1839.03     1744.11     30.52 o 
  10   3   5      519.72      503.77     44.25 o 
  11   3   5      173.27      163.03     14.90 o 
  12   3   5      103.45      120.81     16.89 o 
 -14   4   5        3.95        3.13      5.38 o 
 -13   4   5        0.04       -4.47      4.47 o 
 -12   4   5        3.67        1.42      4.60 o 
 -11   4   5        8.93        9.57      4.74 o 
 -10   4   5        6.54        1.60      3.99 o 
  -9   4   5      202.10      235.30     13.87 o 
  -8   4   5       66.10       42.61      5.03 o 
  -7   4   5       46.10       22.46      3.79 o 
  -6   4   5        9.63        9.25      2.88 o 
  -5   4   5       61.57       55.10      3.82 o 
  -4   4   5       61.65       69.69      4.11 o 
  -3   4   5      455.38      477.53      8.27 o 
  -2   4   5      174.07      197.94      5.50 o 
  -1   4   5      288.48      299.81      6.40 o 
   0   4   5      820.52      847.33     14.01 o 
   1   4   5       48.39       64.56      3.50 o 
   2   4   5        0.56        4.22      2.08 o 
   3   4   5      169.70      161.14     10.78 o 
   4   4   5        3.06        3.15      2.98 o 
   5   4   5      108.07      125.81      9.41 o 
   6   4   5      291.50      291.05     10.54 o 
   7   4   5        7.13       11.53      4.85 o 
   8   4   5       49.08       56.04     13.56 o 
   9   4   5      118.08      107.11     11.94 o 
  10   4   5       34.73       20.35      8.46 o 
  11   4   5       43.50       27.66      9.75 o 
 -14   5   5      101.94      103.47      9.72 o 
 -13   5   5      214.63      219.54     12.17 o 
 -12   5   5       95.50       76.76      8.29 o 
 -11   5   5       77.43       85.61      6.91 o 
 -10   5   5       26.12       28.48      7.81 o 
  -9   5   5        1.68       -4.22      4.27 o 
  -8   5   5       52.39       23.65      4.84 o 
  -7   5   5      491.51      377.59     10.92 o 
  -6   5   5       21.15       31.73      3.69 o 
  -5   5   5      561.62      517.63     10.56 o 
  -4   5   5      981.19      882.17     19.29 o 
  -3   5   5     2023.77     2268.78     20.57 o 
  -2   5   5      929.22      857.73     11.38 o 
  -1   5   5     1824.51     1830.70     19.91 o 
   0   5   5      557.52      563.53      8.96 o 
   1   5   5      202.54      179.33      5.41 o 
   2   5   5      481.94      442.58      7.92 o 
   3   5   5      399.80      456.73     10.59 o 
   4   5   5      935.27      874.73     18.50 o 
   5   5   5     1058.06     1101.20     30.46 o 
   6   5   5      188.05      160.21     12.78 o 
   7   5   5      204.16      219.94     14.79 o 
   8   5   5      183.13      227.51     34.02 o 
   9   5   5       99.75      113.24     12.78 o 
  10   5   5      197.32      217.77     70.66 o 
  11   5   5      178.66      198.43     17.15 o 
 -13   6   5       14.20       16.25      6.56 o 
 -12   6   5        2.07       -2.21      5.56 o 
 -11   6   5        4.55       11.48      7.35 o 
 -10   6   5       16.63       12.05      5.62 o 
  -9   6   5       14.59       14.39      5.51 o 
  -8   6   5       15.63       11.35      4.32 o 
  -7   6   5        7.27       -1.17      3.38 o 
  -6   6   5        9.74        0.92      3.40 o 
  -5   6   5       25.38       36.55      3.72 o 
  -4   6   5      332.17      320.72      7.54 o 
  -3   6   5       52.90       58.57      4.56 o 
  -2   6   5      189.63      196.09      7.52 o 
  -1   6   5      310.71      305.70      7.12 o 
   0   6   5       21.39       20.43      2.97 o 
   1   6   5       19.32       22.97      3.62 o 
   2   6   5       43.78       52.73      4.40 o 
   3   6   5      107.22      102.64      6.46 o 
   4   6   5      281.44      337.86     12.17 o 
   5   6   5     2471.27     2555.96     46.11 o 
   6   6   5        6.24        2.71      5.88 o 
   7   6   5       42.24       40.88     11.18 o 
   8   6   5      101.52      123.60     22.36 o 
   9   6   5        6.02        1.24      8.09 o 
  10   6   5        2.56        7.93      7.99 o 
  11   6   5        0.31        6.71      8.24 o 
 -13   7   5        7.46        9.60      7.01 o 
 -12   7   5        1.08       -3.51      5.62 o 
 -11   7   5       23.23       30.10      6.93 o 
 -10   7   5      102.29       99.07     11.54 o 
  -9   7   5      420.89      438.51     14.14 o 
  -8   7   5      685.30      737.90     17.86 o 
  -7   7   5       42.14       48.21      6.27 o 
  -6   7   5     1127.45     1109.18     16.90 o 
  -5   7   5      743.48      791.62     13.80 o 
  -4   7   5     1057.29     1043.13     13.89 o 
  -3   7   5      436.83      450.83     11.68 o 
  -2   7   5     1117.29     1047.53     15.36 o 
  -1   7   5     1505.79     1529.71     19.02 o 
   0   7   5     1247.81     1255.81     17.92 o 
   1   7   5     1175.26     1221.66     16.75 o 
   2   7   5      578.90      593.06     11.64 o 
   3   7   5      158.61      175.14      8.38 o 
   4   7   5       71.40       82.99      9.92 o 
   5   7   5        2.22        0.86      5.88 o 
   6   7   5     1680.72     1649.68     38.10 o 
   7   7   5      610.12      644.09     24.20 o 
   8   7   5      471.81      480.28     29.74 o 
   9   7   5      336.43      302.50     21.41 o 
  10   7   5       45.12       61.62     12.25 o 
 -12   8   5       11.58        6.73      8.24 o 
 -11   8   5        5.21        0.91      6.18 o 
 -10   8   5        4.12       -2.68      5.55 o 
  -9   8   5       12.53        8.77      5.91 o 
  -8   8   5       53.43       50.97      6.99 o 
  -7   8   5       73.36       79.08      7.63 o 
  -6   8   5      284.60      291.35     11.22 o 
  -5   8   5       40.41       42.96      7.04 o 
  -4   8   5       70.14       70.92     16.18 o 
  -3   8   5        2.27       -0.27      3.21 o 
  -2   8   5       48.33       47.32      4.80 o 
  -1   8   5        5.73        6.46      3.49 o 
   0   8   5       87.82       96.78      5.99 o 
   1   8   5      354.11      336.79      9.42 o 
   2   8   5      348.60      372.11      9.98 o 
   3   8   5       85.03      100.50      8.41 o 
   4   8   5       97.41      106.83     14.04 o 
   5   8   5      154.72      133.98     12.43 o 
   6   8   5       67.89       72.91     16.42 o 
   7   8   5        5.03       -2.67      6.25 o 
   8   8   5        1.13       -5.38      6.74 o 
   9   8   5       18.76       20.85     16.65 o 
 -11   9   5       61.00       61.06      8.75 o 
 -10   9   5       64.85       70.40      8.80 o 
  -9   9   5       40.48       40.28      7.39 o 
  -8   9   5       19.06       31.88      6.52 o 
  -7   9   5      152.13      153.79     17.41 o 
  -6   9   5      890.56      929.70     28.91 o 
  -5   9   5      124.66      121.81     10.29 o 
  -4   9   5      308.50      296.23     21.26 o 
  -3   9   5       43.08       56.07      7.97 o 
  -2   9   5       96.27      106.67      9.96 o 
  -1   9   5       27.49       21.93      5.10 o 
   0   9   5       24.73       21.90      4.53 o 
   1   9   5      489.55      491.15     11.79 o 
   2   9   5      294.83      276.63     10.32 o 
   3   9   5      459.68      495.13     15.75 o 
   4   9   5      815.74      812.12     42.11 o 
   5   9   5       99.48      126.69     12.67 o 
   6   9   5      217.30      266.01     17.84 o 
   7   9   5      310.90      318.81     18.65 o 
   8   9   5      255.26      268.77     31.88 o 
 -10  10   5        3.03       10.41      7.87 o 
  -9  10   5        1.53       -7.22      8.05 o 
  -8  10   5        0.78        2.53      8.73 o 
  -7  10   5       74.18       86.56     12.95 o 
  -6  10   5       39.91       42.53      8.60 o 
  -5  10   5       69.08       82.11      9.63 o 
  -4  10   5       32.98       24.85      7.19 o 
  -3  10   5        4.41       -4.01      5.65 o 
  -2  10   5      109.28      128.03     10.61 o 
  -1  10   5      221.81      228.59     17.44 o 
   0  10   5      238.99      233.60     11.54 o 
   1  10   5       34.33       37.47      7.65 o 
   2  10   5       48.86       39.59      7.45 o 
   3  10   5       95.30       94.76      9.12 o 
   4  10   5       57.49       65.84     17.13 o 
   5  10   5       54.60       53.20     11.18 o 
   6  10   5        1.26        6.47      7.56 o 
   7  10   5        0.00       11.57      8.11 o 
  -8  11   5      207.65      236.22     26.63 o 
  -7  11   5      333.43      321.26     16.09 o 
  -6  11   5       94.28      136.66     13.37 o 
  -5  11   5       19.19       25.41      7.82 o 
  -4  11   5       19.38       14.64      7.22 o 
  -3  11   5       28.29       30.92      7.94 o 
  -2  11   5      157.29      146.73     16.98 o 
  -1  11   5      570.46      507.56     17.76 o 
   0  11   5     1346.41     1426.11     28.75 o 
   1  11   5      799.78      783.56     21.51 o 
   2  11   5      258.09      284.99     13.99 o 
   3  11   5      381.96      387.99     20.02 o 
   4  11   5      130.49      128.94     19.98 o 
   5  11   5       65.94       65.18     16.65 o 
  -6  12   5        0.66        2.07      7.52 o 
  -5  12   5        4.71        0.64      7.30 o 
  -4  12   5       10.79        9.81      7.74 o 
  -3  12   5       75.97       98.16     10.98 o 
  -2  12   5       36.09       27.57      8.31 o 
  -1  12   5       48.68       43.88     11.09 o 
   0  12   5        0.22        1.00      8.57 o 
   1  12   5       96.00       79.73      9.97 o 
   2  12   5       22.67       19.18      7.60 o 
   3  12   5       58.32       70.56     12.28 o 
 -14   0   6       35.64       30.86     10.26 o 
 -13   0   6       11.86       29.02      9.42 o 
 -12   0   6      368.28      314.84     26.64 o 
 -11   0   6      116.65      136.37     28.31 o 
 -10   0   6        3.25        0.68      5.56 o 
  -9   0   6      107.31      113.89     15.23 o 
  -8   0   6       38.94       31.69      5.76 o 
  -7   0   6       24.22       20.23      5.00 o 
  -6   0   6      195.58      170.84      8.42 o 
  -5   0   6      826.76      847.81     16.75 o 
  -4   0   6      244.23      235.53     10.54 o 
  -3   0   6      616.93      622.19     13.22 o 
  -2   0   6     1153.77     1084.42     17.48 o 
  -1   0   6      785.38      637.01     16.84 o 
   0   0   6     3046.41     3376.28     65.18 o 
   1   0   6     1442.38     1502.84     28.54 o 
   2   0   6      925.88      822.00     20.67 o 
   3   0   6        6.42       11.50      4.87 o 
   4   0   6       38.53       99.76     22.36 o 
   5   0   6      205.48      190.31     11.27 o 
   6   0   6        6.01        4.05      5.21 o 
   7   0   6       82.12       39.08     11.18 o 
   8   0   6     1511.14     1443.20     33.14 o 
   9   0   6      502.60      461.46     19.14 o 
  10   0   6      461.95      484.36     29.50 o 
  11   0   6      271.91      306.89     26.17 o 
 -14   1   6        0.42        2.09      5.97 o 
 -13   1   6        4.47        8.93      5.75 o 
 -12   1   6       38.23       43.16      6.88 o 
 -11   1   6        0.16       -1.86      5.81 o 
 -10   1   6        1.66       -0.77      3.84 o 
  -9   1   6        3.89       -1.30      3.80 o 
  -8   1   6        5.77        8.78      3.78 o 
  -7   1   6        1.44        4.32      3.40 o 
  -6   1   6       55.30       64.78      4.36 o 
  -5   1   6       63.35       71.31      6.28 o 
  -4   1   6      452.25      487.07      8.69 o 
  -3   1   6        1.42       -1.93      1.93 o 
  -2   1   6       77.13       80.98      3.95 o 
  -1   1   6      208.98      233.89      5.90 o 
   0   1   6      234.07      271.77      6.91 o 
   1   1   6       63.63       66.44      5.05 o 
   2   1   6       34.48       35.42      4.83 o 
   3   1   6      396.48      422.26     10.69 o 
   4   1   6        7.53        6.28      3.43 o 
   5   1   6      136.34      141.36     12.99 o 
   6   1   6      220.31      195.00      8.44 o 
   7   1   6      129.27      134.99      7.94 o 
   8   1   6      167.75      152.77     10.10 o 
   9   1   6        8.65        7.21      5.22 o 
  10   1   6        9.91        9.86      7.21 o 
  11   1   6        1.49        3.85     15.70 o 
 -14   2   6        8.94       18.39      6.99 o 
 -13   2   6       83.15       85.76      8.57 o 
 -12   2   6      240.74      222.52     16.91 o 
 -11   2   6      596.77      609.70     15.91 o 
 -10   2   6     1631.72     1726.71     23.25 o 
  -9   2   6      900.18      729.56     21.47 o 
  -8   2   6      209.64      262.90      8.97 o 
  -7   2   6       83.91       68.61      4.68 o 
  -6   2   6        6.71        4.72      2.75 o 
  -5   2   6       32.25       39.72      3.69 o 
  -4   2   6     1897.99     1756.34     17.54 o 
  -3   2   6     2506.11     2602.62     22.25 o 
  -2   2   6     3923.20     3921.78     34.08 o 
  -1   2   6     1061.47     1064.33     17.77 o 
   0   2   6      941.29      954.43     12.87 o 
   1   2   6      362.70      377.75     11.07 o 
   2   2   6      184.17      134.05      8.31 o 
   3   2   6      658.77      680.38     18.75 o 
   4   2   6     1557.65     1425.19     24.07 o 
   5   2   6     1518.53     1540.29     22.30 o 
   6   2   6     1519.12     1455.58     22.15 o 
   7   2   6     2211.04     2027.24     27.61 o 
   8   2   6      736.27      737.54     19.50 o 
   9   2   6      276.23      262.25     13.02 o 
  10   2   6      115.52      123.98     11.82 o 
  11   2   6       60.10       55.19      8.66 o 
 -14   3   6        9.12        8.35      6.34 o 
 -13   3   6       15.81        3.44      6.03 o 
 -12   3   6       16.51       17.75      5.48 o 
 -11   3   6        3.88        5.54      5.01 o 
 -10   3   6       13.46       13.12      4.77 o 
  -9   3   6      557.71      500.19     12.24 o 
  -8   3   6        9.00        5.74      3.36 o 
  -7   3   6        0.23       -3.00      3.00 o 
  -6   3   6       35.29       45.32      4.06 o 
  -5   3   6      116.02      105.17      6.21 o 
  -4   3   6      426.90      448.19      8.51 o 
  -3   3   6       57.78       76.19      4.59 o 
  -2   3   6        2.06       -0.08      2.07 o 
  -1   3   6      108.75      109.99      4.43 o 
   0   3   6       54.43       58.75      4.07 o 
   1   3   6      125.89      104.65      7.00 o 
   2   3   6       27.10       30.92      4.16 o 
   3   3   6      189.30      199.74      7.81 o 
   4   3   6      359.22      353.96     10.21 o 
   5   3   6       56.94       61.29      8.56 o 
   6   3   6       38.14       47.33      5.53 o 
   7   3   6        1.86       -1.28      4.45 o 
   8   3   6      106.66      129.92     12.57 o 
   9   3   6        0.00       -1.87      4.90 o 
  10   3   6        2.36        2.10     10.47 o 
  11   3   6      101.07      109.52     13.26 o 
 -14   4   6       45.97       53.36      7.43 o 
 -13   4   6       45.73       66.44      7.31 o 
 -12   4   6        1.80        4.89      5.00 o 
 -11   4   6        1.21       -0.37      4.42 o 
 -10   4   6        0.85       -1.88      4.84 o 
  -9   4   6      473.82      460.58     12.04 o 
  -8   4   6      170.52      191.21      8.10 o 
  -7   4   6      268.79      245.66      7.45 o 
  -6   4   6      277.97      311.94      9.89 o 
  -5   4   6      798.34      794.95     12.80 o 
  -4   4   6      445.72      425.06      9.35 o 
  -3   4   6       79.73       69.03      4.22 o 
  -2   4   6       10.21        6.02      2.43 o 
  -1   4   6      220.75      181.36      5.54 o 
   0   4   6       32.58       20.17      2.90 o 
   1   4   6      504.11      500.23     11.46 o 
   2   4   6     1674.89     1616.02     21.84 o 
   3   4   6     3275.18     3564.50     36.42 o 
   4   4   6      133.86      168.44      9.68 o 
   5   4   6      617.58      699.21     14.86 o 
   6   4   6      264.74      269.79      9.65 o 
   7   4   6      145.07      146.74     27.60 o 
   8   4   6      297.10      347.56     18.00 o 
   9   4   6      393.58      403.62     24.50 o 
  10   4   6      160.17      176.04     15.48 o 
 -13   5   6        7.58       14.21      6.66 o 
 -12   5   6        1.75        3.40      4.95 o 
 -11   5   6       12.24       25.85      5.50 o 
 -10   5   6       11.56       24.06      6.31 o 
  -9   5   6        0.13       -3.35      3.99 o 
  -8   5   6      490.97      490.22     11.98 o 
  -7   5   6      107.30      115.84      6.70 o 
  -6   5   6       16.98       13.28      3.82 o 
  -5   5   6      287.63      334.95     12.85 o 
  -4   5   6        0.02       -0.57      2.66 o 
  -3   5   6        0.53        3.25      2.61 o 
  -2   5   6        3.61        1.56      2.38 o 
  -1   5   6       88.26       89.52      6.04 o 
   0   5   6       48.62       49.93      3.98 o 
   1   5   6        3.30       -0.23      2.90 o 
   2   5   6       17.62       22.20      4.21 o 
   3   5   6      345.59      329.86      9.95 o 
   4   5   6      938.87      931.36     20.44 o 
   5   5   6      772.75      752.34     18.74 o 
   6   5   6       80.00       90.74     10.90 o 
   7   5   6       32.11       13.48      7.23 o 
   8   5   6       85.58       93.15     11.91 o 
   9   5   6       65.39       64.45     11.27 o 
  10   5   6       41.86       48.32     11.09 o 
 -13   6   6       31.02       34.50      7.60 o 
 -12   6   6       30.46       29.55      7.12 o 
 -11   6   6       47.99       67.48      8.26 o 
 -10   6   6       87.20       79.96     11.95 o 
  -9   6   6       22.27       29.09      5.44 o 
  -8   6   6       26.62       39.59      5.46 o 
  -7   6   6      987.57      932.00     16.04 o 
  -6   6   6      636.91      691.98     13.43 o 
  -5   6   6      534.14      529.19     11.35 o 
  -4   6   6     1015.08      962.38     13.72 o 
  -3   6   6      681.31      718.46     13.19 o 
  -2   6   6      642.04      585.83     13.86 o 
  -1   6   6      847.03      828.80     14.50 o 
   0   6   6      811.84      842.04     12.16 o 
   1   6   6      857.15      854.82     15.78 o 
   2   6   6      126.45      105.05      8.14 o 
   3   6   6      257.24      273.69     11.59 o 
   4   6   6      909.91      876.21     20.24 o 
   5   6   6      384.48      401.02     18.28 o 
   6   6   6      481.20      469.48     20.52 o 
   7   6   6      218.84      209.02     21.65 o 
   8   6   6      202.47      183.95     41.63 o 
   9   6   6      139.25      157.40     15.47 o 
 -12   7   6        2.97       12.07      6.81 o 
 -11   7   6        0.70        8.13      6.11 o 
 -10   7   6        7.04        6.97      5.88 o 
  -9   7   6      150.39      176.98     10.55 o 
  -8   7   6      261.82      240.51     16.62 o 
  -7   7   6        2.52        4.31      4.92 o 
  -6   7   6        0.04        5.48      3.94 o 
  -5   7   6      280.55      339.58      9.83 o 
  -4   7   6      421.96      406.28      9.27 o 
  -3   7   6       28.20       18.83      5.01 o 
  -2   7   6       53.36       54.69      5.10 o 
  -1   7   6      281.35      300.36      8.95 o 
   0   7   6       14.29       22.67      4.16 o 
   1   7   6      179.26      177.71     11.88 o 
   2   7   6       44.52       46.35      8.46 o 
   3   7   6      298.98      306.47     12.60 o 
   4   7   6       45.67       39.26     10.23 o 
   5   7   6      123.58       95.79     11.42 o 
   6   7   6       94.14       91.09     11.91 o 
   7   7   6        6.24        7.72      7.43 o 
   8   7   6       22.87       14.57      8.33 o 
   9   7   6       38.75       30.70     10.08 o 
 -11   8   6       46.46       46.04      7.97 o 
 -10   8   6       61.92       71.02      8.59 o 
  -9   8   6       27.29       28.08      6.76 o 
  -8   8   6      505.50      492.00     18.41 o 
  -7   8   6      174.53      227.27     11.15 o 
  -6   8   6      271.73      286.02     13.79 o 
  -5   8   6       32.70       18.81      5.41 o 
  -4   8   6        1.26        0.48     10.23 o 
  -3   8   6        1.60        9.77      3.76 o 
  -2   8   6       43.33       46.94      5.13 o 
  -1   8   6       55.79       62.94      5.63 o 
   0   8   6       87.95       79.78      5.99 o 
   1   8   6        3.97        8.22      4.73 o 
   2   8   6      104.26      104.05      8.90 o 
   3   8   6       14.63       34.74     13.08 o 
   4   8   6     1218.84     1151.30     31.09 o 
   5   8   6      679.46      698.62     25.17 o 
   6   8   6      625.16      527.48     27.12 o 
   7   8   6      164.53      130.65     18.79 o 
   8   8   6      149.23      116.58     22.84 o 
 -10   9   6        0.00        4.34      6.35 o 
  -9   9   6        8.85       12.91      6.56 o 
  -8   9   6      194.10      174.52     12.97 o 
  -7   9   6       21.12       30.27      8.21 o 
  -6   9   6       16.86       20.53      9.25 o 
  -5   9   6       55.94       66.79     10.39 o 
  -4   9   6       60.40       65.72      8.47 o 
  -3   9   6       69.24       60.26      8.40 o 
  -2   9   6       32.20       38.34      6.32 o 
  -1   9   6       70.58       78.72      6.27 o 
   0   9   6       31.25       31.60      5.06 o 
   1   9   6        2.28        4.27      4.95 o 
   2   9   6        0.98        2.14      6.06 o 
   3   9   6       12.71        9.37      9.04 o 
   4   9   6        7.12       15.37      7.56 o 
   5   9   6        0.06        2.40      6.89 o 
   6   9   6       24.46       29.31      9.40 o 
   7   9   6       18.06       34.87     10.08 o 
  -9  10   6      126.98      133.23     12.60 o 
  -8  10   6      161.94      205.21     17.49 o 
  -7  10   6      121.78      130.13     15.31 o 
  -6  10   6      276.51      328.85     16.17 o 
  -5  10   6      300.51      282.89     21.36 o 
  -4  10   6      202.70      185.73     13.16 o 
  -3  10   6      248.95      265.92     13.88 o 
  -2  10   6      473.83      500.48     17.67 o 
  -1  10   6      586.98      563.44     15.63 o 
   0  10   6      348.60      447.83     14.22 o 
   1  10   6      675.68      686.61     27.36 o 
   2  10   6      602.07      562.40     32.83 o 
   3  10   6      249.84      259.05     34.73 o 
   4  10   6      247.88      214.91     22.12 o 
   5  10   6      131.17      174.24     15.51 o 
   6  10   6      110.97      136.53     14.97 o 
  -7  11   6        0.12        1.08      7.13 o 
  -6  11   6        0.19       -1.90      7.11 o 
  -5  11   6        0.05        2.29      7.04 o 
  -4  11   6        3.95        2.45      6.55 o 
  -3  11   6        0.89       -4.72      6.29 o 
  -2  11   6        0.78        0.46      6.77 o 
  -1  11   6        4.83       -2.66      6.58 o 
   0  11   6       18.57       20.16      8.54 o 
   1  11   6        5.43        0.91      7.37 o 
   2  11   6        8.33        1.43      9.99 o 
   3  11   6        2.54        1.43      9.99 o 
   4  11   6       11.60       27.12     13.80 o 
  -3  12   6       54.64       58.93      9.78 o 
  -2  12   6      181.63      196.42     23.87 o 
  -1  12   6      254.05      261.32     18.16 o 
   0  12   6      145.32      168.43     22.36 o 
 -14   1   7       12.26       17.10      6.89 o 
 -13   1   7       20.37       31.13      7.07 o 
 -12   1   7       12.04        8.79      5.73 o 
 -11   1   7       68.88      126.25      8.14 o 
 -10   1   7        7.51       -3.35      4.19 o 
  -9   1   7      125.97      130.50      7.42 o 
  -8   1   7      296.56      330.06     11.14 o 
  -7   1   7      119.67       88.39      5.38 o 
  -6   1   7       99.26      116.95      5.92 o 
  -5   1   7      898.65      920.32     13.12 o 
  -4   1   7      276.75      259.18      6.91 o 
  -3   1   7      487.17      493.08      9.74 o 
  -2   1   7     2041.10     2062.63     19.45 o 
  -1   1   7     2271.28     2149.49     63.52 o 
   0   1   7      772.28      808.97     15.21 o 
   1   1   7     1243.16     1205.08     19.08 o 
   2   1   7     1024.69      944.53     19.48 o 
   3   1   7       45.11       26.12      5.20 o 
   4   1   7      311.10      236.56      9.22 o 
   5   1   7       34.32       54.02      5.91 o 
   6   1   7       60.22       59.83      6.35 o 
   7   1   7      973.74      888.92     18.54 o 
   8   1   7      479.37      525.33     14.72 o 
   9   1   7      241.20      262.00     13.36 o 
  10   1   7      358.88      359.76     18.72 o 
 -14   2   7       68.88       74.36     12.20 o 
 -13   2   7        0.55        2.00      5.75 o 
 -12   2   7        3.87        9.12      5.40 o 
 -11   2   7       69.99       62.39      6.70 o 
 -10   2   7        0.28        5.29      5.31 o 
  -9   2   7      105.54      123.74     10.80 o 
  -8   2   7        3.70       -3.09      3.33 o 
  -7   2   7      108.03      117.14      6.04 o 
  -6   2   7        0.41       -1.85      2.84 o 
  -5   2   7        1.09       -0.67      2.65 o 
  -4   2   7       35.23       32.42      3.57 o 
  -3   2   7       14.48       11.67      2.81 o 
  -2   2   7       18.58       22.12      3.34 o 
  -1   2   7      166.65      169.54      7.85 o 
   0   2   7      224.87      228.75      8.50 o 
   1   2   7      569.16      527.29     12.51 o 
   2   2   7      357.73      309.33      9.89 o 
   3   2   7      169.47      137.10      7.48 o 
   4   2   7      539.39      526.22     13.30 o 
   5   2   7      524.58      504.41     15.39 o 
   6   2   7     1036.85      973.41     21.93 o 
   7   2   7        2.95        2.16      4.83 o 
   8   2   7        0.04       -1.04      4.75 o 
   9   2   7       25.67       21.36      8.65 o 
  10   2   7       96.93      117.07     18.50 o 
 -13   3   7      152.78      142.68      9.19 o 
 -12   3   7      347.98      367.40     12.30 o 
 -11   3   7      603.50      576.05     15.31 o 
 -10   3   7      469.41      480.43     14.72 o 
  -9   3   7       18.30       11.93      4.61 o 
  -8   3   7      172.10      203.77      8.26 o 
  -7   3   7       17.60        7.14      3.50 o 
  -6   3   7      462.77      482.26     11.67 o 
  -5   3   7       42.75       39.42      4.06 o 
  -4   3   7       86.42       74.21      4.71 o 
  -3   3   7       60.71       58.89      4.86 o 
  -2   3   7        6.51        6.50      2.63 o 
  -1   3   7      652.83      599.13     13.22 o 
   0   3   7      529.14      491.99     12.08 o 
   1   3   7      814.89      786.83     15.37 o 
   2   3   7      582.04      569.94     13.37 o 
   3   3   7       35.70       27.30      5.97 o 
   4   3   7      665.10      626.27     14.39 o 
   5   3   7     1559.25     1570.22     23.92 o 
   6   3   7      845.08      856.34     17.65 o 
   7   3   7     1256.37     1206.84     25.62 o 
   8   3   7      396.91      395.12     15.64 o 
   9   3   7      141.91      138.64     14.12 o 
  10   3   7        5.28        9.59      8.24 o 
 -13   4   7        1.96       -3.77      5.07 o 
 -12   4   7        2.05       -1.62      4.90 o 
 -11   4   7       15.94       17.86      5.68 o 
 -10   4   7       14.23        6.93      5.46 o 
  -9   4   7       58.55       77.81      6.73 o 
  -8   4   7        2.65        3.95      4.27 o 
  -7   4   7       68.57       80.73      5.94 o 
  -6   4   7       41.90       27.82      4.11 o 
  -5   4   7      118.61      126.22      6.05 o 
  -4   4   7      125.20      122.03      6.22 o 
  -3   4   7       26.27       34.55      3.71 o 
  -2   4   7      136.35      131.94      9.04 o 
  -1   4   7        6.00       15.91      4.09 o 
   0   4   7       33.65       33.43      4.63 o 
   1   4   7       93.61       81.46      6.69 o 
   2   4   7      725.99      731.20     16.28 o 
   3   4   7       44.08       25.55      4.92 o 
   4   4   7       27.31       26.76      4.95 o 
   5   4   7       42.29       43.91      5.74 o 
   6   4   7        3.09        4.30      5.00 o 
   7   4   7       17.16       23.53      8.05 o 
   8   4   7        4.20       -0.93      6.70 o 
   9   4   7        4.64       19.27      8.57 o 
 -12   5   7        6.18        3.54      5.18 o 
 -11   5   7       21.20       40.86      6.45 o 
 -10   5   7      145.72      128.79      9.56 o 
  -9   5   7       61.89       70.95      6.56 o 
  -8   5   7      238.55      236.70     10.02 o 
  -7   5   7      374.88      342.94     11.69 o 
  -6   5   7      182.75      204.50      7.33 o 
  -5   5   7      235.18      224.05      7.30 o 
  -4   5   7      364.94      366.61      8.68 o 
  -3   5   7      603.40      568.61     10.55 o 
  -2   5   7      304.75      357.41      8.47 o 
  -1   5   7      645.55      559.65     15.83 o 
   0   5   7      478.95      529.24     12.71 o 
   1   5   7      600.64      616.71     24.59 o 
   2   5   7        6.75       15.61      4.49 o 
   3   5   7      423.08      536.55     16.36 o 
   4   5   7       74.92       69.18     10.61 o 
   5   5   7       53.52       72.55      8.14 o 
   6   5   7      334.21      352.89     23.79 o 
   7   5   7      176.47      171.57     17.84 o 
   8   5   7      266.21      315.84     18.83 o 
   9   5   7      420.53      406.88     41.39 o 
 -12   6   7       58.23       52.23      8.46 o 
 -11   6   7       99.40       82.33      9.00 o 
 -10   6   7       84.07       74.08      8.37 o 
  -9   6   7       41.20       23.04      5.52 o 
  -8   6   7        0.30        2.70      4.38 o 
  -7   6   7       58.30       59.22      5.97 o 
  -6   6   7        6.48        4.84      4.54 o 
  -5   6   7       11.47       16.33      4.32 o 
  -4   6   7        9.71       12.54      3.51 o 
  -3   6   7       46.59       40.11      4.56 o 
  -2   6   7       36.65       42.38      5.14 o 
  -1   6   7       62.81       67.18      6.04 o 
   0   6   7        8.27       16.37      5.47 o 
   1   6   7      235.00      222.75     11.17 o 
   2   6   7      951.76      919.85     21.29 o 
   3   6   7      191.63      199.90     11.79 o 
   4   6   7       40.13       59.37      7.68 o 
   5   6   7       98.60       89.88     16.42 o 
   6   6   7       70.13       82.18     11.44 o 
   7   6   7       26.02       29.48     15.23 o 
   8   6   7       74.99       77.08     11.94 o 
 -11   7   7        0.42        3.39      6.17 o 
 -10   7   7        3.04        0.62      5.97 o 
  -9   7   7      343.67      337.71     13.41 o 
  -8   7   7       51.07       47.91      8.38 o 
  -7   7   7      180.32      179.13     14.77 o 
  -6   7   7      228.16      235.97      9.26 o 
  -5   7   7      341.90      333.54     12.36 o 
  -4   7   7      556.27      538.73     12.42 o 
  -3   7   7      398.04      415.43     11.81 o 
  -2   7   7      689.78      693.60     16.33 o 
  -1   7   7      228.58      239.19     14.77 o 
   0   7   7      124.72      137.55     12.89 o 
   1   7   7       66.30       63.51     10.15 o 
   2   7   7     1474.00     1402.80     29.80 o 
   3   7   7     1659.98     1621.16     30.10 o 
   4   7   7      857.32      789.56     26.37 o 
   5   7   7      628.60      669.01     32.35 o 
   6   7   7      223.25      208.24     37.35 o 
   7   7   7       34.71       42.92     10.26 o 
 -10   8   7        6.79        8.73      6.49 o 
  -9   8   7        7.64        9.29      6.29 o 
  -8   8   7       56.70       55.63      7.77 o 
  -7   8   7       33.30       25.95      6.46 o 
  -6   8   7       39.58       41.36      6.59 o 
  -5   8   7      275.96      264.44     17.03 o 
  -4   8   7      166.57      176.96     13.45 o 
  -3   8   7       13.96       15.43      4.42 o 
  -2   8   7       43.68       45.82      5.42 o 
  -1   8   7        7.30        7.49      5.37 o 
   0   8   7       56.04       64.54      8.00 o 
   1   8   7      301.13      313.68     13.59 o 
   2   8   7        6.38        6.38      5.59 o 
   3   8   7       27.27       37.68      8.91 o 
   4   8   7       25.55       21.22     13.56 o 
   5   8   7        1.72       -0.48      7.07 o 
   6   8   7       36.26       34.59      9.69 o 
   7   8   7       32.25       23.09      9.55 o 
  -9   9   7      103.61       91.30     11.05 o 
  -8   9   7      185.78      203.02     17.82 o 
  -7   9   7      313.66      363.12     22.67 o 
  -6   9   7       60.87       86.34     14.75 o 
  -5   9   7       12.86       19.25      7.29 o 
  -4   9   7        2.74       -2.08      6.15 o 
  -3   9   7        2.58       -0.06      6.02 o 
  -2   9   7        6.93        5.28      5.06 o 
  -1   9   7       11.97        6.41      6.39 o 
   0   9   7      351.94      396.47     15.36 o 
   1   9   7      225.42      243.71     21.29 o 
   2   9   7      112.48      124.92     22.12 o 
   3   9   7      604.11      746.43     26.37 o 
   4   9   7      223.12      194.68     15.98 o 
   5   9   7       77.16      122.16     26.17 o 
  -7  10   7       45.63       50.54     12.10 o 
  -6  10   7        0.07       -7.81     10.72 o 
  -5  10   7       21.91        8.11      7.34 o 
  -4  10   7       43.97       26.52      7.76 o 
  -3  10   7       64.10       59.76      9.24 o 
  -2  10   7        8.34       13.56      9.21 o 
  -1  10   7        3.57       -5.06      6.74 o 
   0  10   7        2.55        6.54      7.74 o 
   1  10   7        8.62        9.52      9.99 o 
   2  10   7       34.30       30.26      8.80 o 
   3  10   7        4.30        4.28      7.04 o 
   4  10   7        4.35        8.77      7.56 o 
  -5  11   7      233.10      266.89     15.81 o 
  -4  11   7      454.09      472.85     18.92 o 
  -3  11   7      443.50      454.54     21.57 o 
  -2  11   7      114.11      117.33     14.42 o 
  -1  11   7       41.79       29.02     15.70 o 
   0  11   7       20.56       36.64     13.80 o 
   1  11   7       65.19       51.86     15.23 o 
 -13   0   8        8.85        8.46      9.28 o 
 -12   0   8        0.41       -5.47      7.74 o 
 -11   0   8       83.06      126.97     10.89 o 
 -10   0   8       42.29       24.09     15.23 o 
  -9   0   8      424.06      489.90     16.19 o 
  -8   0   8      100.54       88.86      8.59 o 
  -7   0   8      443.22      449.23     35.57 o 
  -6   0   8      183.98      195.53     13.46 o 
  -5   0   8      290.38      236.01     11.55 o 
  -4   0   8      300.45      304.46     11.21 o 
  -3   0   8      565.39      548.35     46.15 o 
  -2   0   8     1039.71     1009.97     25.70 o 
  -1   0   8     1058.76      984.97     25.69 o 
   0   0   8        7.87       13.06      8.80 o 
   1   0   8      643.98      577.15     27.60 o 
   2   0   8      615.05      629.96     29.02 o 
   3   0   8      483.74      400.81     17.30 o 
   4   0   8       14.20       18.83      6.84 o 
   5   0   8      693.14      696.49     23.19 o 
   6   0   8      347.83      329.16     21.17 o 
   7   0   8      469.13      468.96     20.35 o 
   8   0   8      439.02      438.18     20.35 o 
   9   0   8       37.00       34.08      9.55 o 
 -13   1   8       61.31       78.21      9.06 o 
 -12   1   8       38.79       15.29      7.55 o 
 -11   1   8       57.21       78.82      7.25 o 
 -10   1   8        4.40        4.54      4.97 o 
  -9   1   8       29.58       29.94      4.89 o 
  -8   1   8        4.73        4.31      3.85 o 
  -7   1   8      162.77      133.96      8.97 o 
  -6   1   8       40.68       43.62      4.53 o 
  -5   1   8       94.69       80.84      5.15 o 
  -4   1   8       53.39       47.75      4.29 o 
  -3   1   8       83.21       73.70      6.29 o 
  -2   1   8       36.30       40.86      5.26 o 
  -1   1   8        9.22        6.64      3.79 o 
   0   1   8      291.16      274.72     11.29 o 
   1   1   8      186.37      206.44      9.04 o 
   2   1   8      529.61      541.12     13.84 o 
   3   1   8       40.39       41.78      6.47 o 
   4   1   8      472.23      432.46     14.71 o 
   5   1   8        2.27        2.60      4.76 o 
   6   1   8       27.53       19.11      5.17 o 
   7   1   8       37.07       44.73      6.47 o 
   8   1   8        1.08       -1.59      4.60 o 
   9   1   8       35.54       30.60      7.49 o 
 -13   2   8       50.59       39.31      7.82 o 
 -12   2   8       22.70       22.57      6.16 o 
 -11   2   8       66.33       76.67      8.31 o 
 -10   2   8       29.18       26.29      5.59 o 
  -9   2   8       28.13       26.78      5.40 o 
  -8   2   8      268.15      306.43      9.21 o 
  -7   2   8      177.84      142.82      6.81 o 
  -6   2   8      169.19      175.05      9.58 o 
  -5   2   8      165.33      159.05      6.61 o 
  -4   2   8      105.50      102.74      6.99 o 
  -3   2   8      438.88      425.04     11.93 o 
  -2   2   8      474.85      492.95     12.77 o 
  -1   2   8      549.83      481.46     14.63 o 
   0   2   8     1675.15     1770.75     25.28 o 
   1   2   8      284.42      277.14     10.16 o 
   2   2   8      756.65      722.46     15.91 o 
   3   2   8      884.95      863.87     22.73 o 
   4   2   8      638.89      644.58     26.30 o 
   5   2   8      374.19      390.34     12.58 o 
   6   2   8      379.83      342.34     19.46 o 
   7   2   8      369.01      379.38     15.26 o 
   8   2   8      440.86      466.53     17.10 o 
   9   2   8      410.96      413.94     17.02 o 
 -12   3   8       27.36       27.04      6.26 o 
 -11   3   8        3.37        1.38      5.80 o 
 -10   3   8        8.64        9.27      5.14 o 
  -9   3   8        5.64        4.84      5.20 o 
  -8   3   8       40.85       59.23      5.54 o 
  -7   3   8       29.27       21.32      4.40 o 
  -6   3   8      292.39      298.56      8.76 o 
  -5   3   8      150.22      132.56      7.84 o 
  -4   3   8       12.63        6.17      3.22 o 
  -3   3   8        0.03       -2.79      3.71 o 
  -2   3   8        8.53       11.85      5.07 o 
  -1   3   8      257.66      304.71     14.13 o 
   0   3   8       10.80        7.94      4.03 o 
   1   3   8     1379.06     1330.74     21.84 o 
   2   3   8       19.82       13.35      4.57 o 
   3   3   8      214.29      199.25     23.14 o 
   4   3   8      108.39      113.30      8.93 o 
   5   3   8      233.42      227.32     10.44 o 
   6   3   8        0.08        1.66      4.35 o 
   7   3   8        2.51        4.44      6.54 o 
   8   3   8       10.63        0.05      7.04 o 
 -12   4   8      170.80      163.63     14.41 o 
 -11   4   8        5.46        3.41      5.81 o 
 -10   4   8      166.16      182.66      9.43 o 
  -9   4   8       92.42       96.50      7.45 o 
  -8   4   8      210.19      227.39     14.97 o 
  -7   4   8       72.27       64.61      5.55 o 
  -6   4   8       79.68       81.30      5.54 o 
  -5   4   8       32.00       35.06      4.28 o 
  -4   4   8        2.66        2.10      3.17 o 
  -3   4   8       43.24       46.50     13.43 o 
  -2   4   8      459.46      472.31     12.88 o 
  -1   4   8      572.27      494.35     13.12 o 
   0   4   8      416.21      477.58     13.08 o 
   1   4   8        8.31        2.17      4.04 o 
   2   4   8      918.75      918.23     18.33 o 
   3   4   8      427.28      442.16     13.10 o 
   4   4   8      469.45      415.62     12.92 o 
   5   4   8      379.57      430.85     16.01 o 
   6   4   8      202.59      213.39     41.87 o 
   7   4   8       95.00       93.78     12.39 o 
   8   4   8        6.93       -3.15      6.70 o 
 -11   5   8       13.32       10.05      6.45 o 
 -10   5   8      111.77      106.65      7.97 o 
  -9   5   8        7.35        7.78      4.95 o 
  -8   5   8       21.55       25.95      5.36 o 
  -7   5   8        6.30       -1.40      4.59 o 
  -6   5   8        0.43       -3.34      3.34 o 
  -5   5   8       20.17       21.13      3.99 o 
  -4   5   8       29.62       32.07      4.68 o 
  -3   5   8      342.01      337.92     16.96 o 
  -2   5   8        2.46       -1.97      4.94 o 
  -1   5   8       28.62       16.00      4.82 o 
   0   5   8      831.52      879.59     17.69 o 
   1   5   8       50.10       43.94      5.85 o 
   2   5   8       28.77       22.82      5.63 o 
   3   5   8       17.35       14.75      6.06 o 
   4   5   8       35.04        9.22      5.90 o 
   5   5   8       87.31       73.59     11.18 o 
   6   5   8        8.72       14.17      7.56 o 
   7   5   8        0.41        0.29      6.89 o 
 -11   6   8       42.46       53.13      8.48 o 
 -10   6   8      109.34      108.29      8.34 o 
  -9   6   8      117.20      120.83      8.29 o 
  -8   6   8      248.37      259.00     10.42 o 
  -7   6   8      551.93      559.06     13.70 o 
  -6   6   8      309.65      331.96     12.04 o 
  -5   6   8      212.75      202.37      9.91 o 
  -4   6   8      192.41      188.56     10.00 o 
  -3   6   8      182.32      190.55     14.01 o 
  -2   6   8       38.46       38.66      5.87 o 
  -1   6   8      166.94      144.59      8.61 o 
   0   6   8      775.45      870.37     21.59 o 
   1   6   8      838.85      796.39     32.43 o 
   2   6   8      250.02      271.72     13.24 o 
   3   6   8      372.91      373.58     15.12 o 
   4   6   8       61.53       59.68     13.56 o 
   5   6   8       45.31       56.69     10.41 o 
   6   6   8      165.80      183.97     35.69 o 
   7   6   8       80.92       84.14     12.73 o 
 -10   7   8        2.55       -1.82      5.94 o 
  -9   7   8       10.91       21.68      6.89 o 
  -8   7   8        5.85        3.99      5.76 o 
  -7   7   8       93.72       94.32      7.34 o 
  -6   7   8       76.43       76.12      6.74 o 
  -5   7   8       55.01       61.82      6.93 o 
  -4   7   8       21.90       14.36      4.52 o 
  -3   7   8       11.10        0.37      5.28 o 
  -2   7   8       44.54       37.03      7.04 o 
  -1   7   8       62.02       53.59      7.93 o 
   0   7   8        1.37       -0.77      5.03 o 
   1   7   8       15.67        6.80      5.91 o 
   2   7   8       97.68      100.28     12.87 o 
   3   7   8        3.12       -2.48      9.33 o 
   4   7   8        1.24       -3.26      6.37 o 
   5   7   8       17.93       22.16      9.01 o 
   6   7   8        1.18       -1.67      7.07 o 
  -9   8   8       54.14       60.62      8.50 o 
  -8   8   8        9.28        9.22      7.62 o 
  -7   8   8       13.59        0.29      5.49 o 
  -6   8   8        7.54       12.73      7.11 o 
  -5   8   8      103.03      100.85     24.98 o 
  -4   8   8      320.08      340.86     14.64 o 
  -3   8   8      187.16      213.14     12.56 o 
  -2   8   8       46.30       57.74      8.15 o 
  -1   8   8       10.21        8.80      6.02 o 
   0   8   8        4.84        3.83      6.06 o 
   1   8   8      340.73      330.71     14.71 o 
   2   8   8      336.16      355.28     15.35 o 
   3   8   8      239.25      232.79     18.56 o 
   4   8   8      166.15      151.00     22.84 o 
   5   8   8      257.87      296.50     45.68 o 
  -7   9   8        4.48        7.82     15.23 o 
  -6   9   8        0.00       -5.60      8.23 o 
  -5   9   8       28.20       36.76      8.69 o 
  -4   9   8      138.93      139.93     14.76 o 
  -3   9   8       93.52       78.98     19.03 o 
  -2   9   8      192.11      151.02     13.97 o 
  -1   9   8      107.08      138.08     11.25 o 
   0   9   8       94.11       76.00      9.35 o 
   1   9   8       37.19       34.29      7.97 o 
   2   9   8       30.43       34.82      9.40 o 
   3   9   8       41.71       31.88      9.42 o 
  -5  10   8      212.73      238.39     21.31 o 
  -4  10   8      102.28      115.11     14.70 o 
  -3  10   8       73.36       57.57     18.08 o 
  -2  10   8      208.65      215.06     26.64 o 
  -1  10   8      166.57      173.71     38.06 o 
   0  10   8       71.99       94.84     13.26 o 
 -12   1   9        0.54       -1.54      5.81 o 
 -11   1   9       23.51       39.41      7.32 o 
 -10   1   9        4.78        6.02      5.05 o 
  -9   1   9      138.59      190.98      8.67 o 
  -8   1   9      305.61      288.95      9.35 o 
  -7   1   9      190.06      165.09      8.30 o 
  -6   1   9      200.89      189.17      7.56 o 
  -5   1   9      328.68      342.86     11.75 o 
  -4   1   9      103.54       99.66     11.19 o 
  -3   1   9       19.49       22.20      5.09 o 
  -2   1   9      128.32      149.71     13.41 o 
  -1   1   9      630.08      533.04     14.30 o 
   0   1   9        7.71        3.92      4.22 o 
   1   1   9     1104.48     1104.16     23.78 o 
   2   1   9      350.19      343.83     13.72 o 
   3   1   9      566.02      568.16     15.33 o 
   4   1   9      703.14      637.55     16.45 o 
   5   1   9      133.18      147.39     10.83 o 
   6   1   9       75.47       88.02      9.35 o 
   7   1   9      146.79      134.01     18.13 o 
 -12   2   9       16.49       27.62      7.28 o 
 -11   2   9        2.56        1.37      8.26 o 
 -10   2   9        5.76        6.36      5.79 o 
  -9   2   9       18.63       14.72      4.74 o 
  -8   2   9       16.04        2.58      4.19 o 
  -7   2   9        7.05       13.31      4.24 o 
  -6   2   9       31.23       35.76      4.65 o 
  -5   2   9      125.68      117.64      8.13 o 
  -4   2   9       48.21       44.09      6.16 o 
  -3   2   9       31.69       37.24      5.86 o 
  -2   2   9        1.51        8.01      4.36 o 
  -1   2   9       27.45       36.34      6.61 o 
   0   2   9      124.04      135.20     12.02 o 
   1   2   9       94.56      106.54      7.84 o 
   2   2   9      433.27      447.27     13.65 o 
   3   2   9      166.77      165.41      9.62 o 
   4   2   9       13.25       10.91      5.04 o 
   5   2   9        0.06        0.09      4.43 o 
   6   2   9        5.16       14.57      5.31 o 
   7   2   9      165.71      201.50     19.98 o 
 -11   3   9       27.42       25.88      7.06 o 
 -10   3   9      101.81      118.94      8.49 o 
  -9   3   9      148.19      135.87     13.12 o 
  -8   3   9      130.56      141.49      7.57 o 
  -7   3   9      109.29      104.25      6.53 o 
  -6   3   9       57.92       56.32      5.86 o 
  -5   3   9       26.04       29.44      5.77 o 
  -4   3   9      335.85      303.37     11.15 o 
  -3   3   9      202.63      161.21      9.13 o 
  -2   3   9      716.00      829.88     21.62 o 
  -1   3   9        4.45       10.56      5.56 o 
   0   3   9      202.41      222.10     10.71 o 
   1   3   9      251.44      271.26     10.86 o 
   2   3   9      268.25      271.01     11.00 o 
   3   3   9       94.98       96.11      7.85 o 
   4   3   9      429.81      429.71     16.14 o 
   5   3   9      161.84      160.12      9.94 o 
   6   3   9       95.00       93.03      8.40 o 
   7   3   9       64.85       43.93     15.70 o 
 -11   4   9       31.23       36.72      6.63 o 
 -10   4   9       46.53       42.77      6.60 o 
  -9   4   9        1.86       -1.08      5.47 o 
  -8   4   9       13.58        5.46      4.86 o 
  -7   4   9        4.75        2.94      3.90 o 
  -6   4   9       11.61       14.90      4.72 o 
  -5   4   9       61.29       53.82      6.63 o 
  -4   4   9       31.40       31.02      5.74 o 
  -3   4   9        0.16       -1.36      4.96 o 
  -2   4   9       23.29       35.32      6.86 o 
  -1   4   9      136.65      110.79      8.14 o 
   0   4   9        2.46        2.62      4.34 o 
   1   4   9       15.06        6.37      4.73 o 
   2   4   9      117.95      116.10      9.82 o 
   3   4   9        3.99        6.16      4.77 o 
   4   4   9       40.98       33.03      7.30 o 
   5   4   9        7.06        8.82      5.73 o 
   6   4   9       36.62       34.26      9.76 o 
 -10   5   9       73.55       73.94      7.65 o 
  -9   5   9       83.25       86.47      7.62 o 
  -8   5   9       34.55       29.51      6.63 o 
  -7   5   9       68.50       70.81      7.75 o 
  -6   5   9      103.33      111.51      7.46 o 
  -5   5   9       39.31       41.83      6.19 o 
  -4   5   9      263.58      247.30     10.77 o 
  -3   5   9      178.07      189.28     28.39 o 
  -2   5   9      113.69      124.16      8.62 o 
  -1   5   9      126.42      107.88      8.20 o 
   0   5   9      421.98      495.07     14.40 o 
   1   5   9      196.99      176.23     10.04 o 
   2   5   9      218.61      259.35     14.27 o 
   3   5   9      253.58      215.95     13.27 o 
   4   5   9       41.85       45.43      8.11 o 
   5   5   9       52.42       47.71     10.26 o 
  -9   6   9       20.32       17.20      5.97 o 
  -8   6   9        4.34        5.17      4.93 o 
  -7   6   9        1.48       -3.08      5.21 o 
  -6   6   9       14.76        6.12      5.40 o 
  -5   6   9        3.55        1.16      4.92 o 
  -4   6   9        0.06       -0.45      5.71 o 
  -3   6   9        9.21       17.10      5.64 o 
  -2   6   9        1.13       -4.49      4.49 o 
  -1   6   9       70.38       86.49      9.31 o 
   0   6   9      283.03      278.74     30.63 o 
   1   6   9      285.26      323.17     14.83 o 
   2   6   9       94.22       97.52     10.14 o 
   3   6   9       28.70       36.36      7.85 o 
   4   6   9       20.72       16.65      8.24 o 
   5   6   9      155.25      147.55     15.10 o 
  -8   7   9        3.02       -3.94      4.87 o 
  -7   7   9       11.24       14.99      5.38 o 
  -6   7   9       77.59       81.64      9.80 o 
  -5   7   9      186.33      161.86     11.47 o 
  -4   7   9       30.12       23.41      9.26 o 
  -3   7   9      183.31      219.47     17.13 o 
  -2   7   9      253.27      279.40     14.15 o 
  -1   7   9      705.10      720.49     21.23 o 
   0   7   9      287.30      296.93     14.49 o 
   1   7   9      232.59      228.11     14.00 o 
   2   7   9      133.36      141.98     12.06 o 
   3   7   9      159.00      167.44     17.37 o 
  -7   8   9      154.49      150.83     12.87 o 
  -6   8   9       51.04       45.21     11.66 o 
  -5   8   9       31.43       13.91     10.71 o 
  -4   8   9       14.63        0.42      7.89 o 
  -3   8   9       90.40       87.53     10.05 o 
  -2   8   9       86.57      109.48     11.99 o 
  -1   8   9       42.56       44.23      8.45 o 
   0   8   9        3.69        5.78      6.13 o 
   1   8   9       18.80       10.76      6.69 o 
   2   8   9       54.18       58.85     10.93 o 
  -3   9   9      102.70      133.70     23.79 o 
  -2   9   9        2.10        2.58      6.49 o 
  -1   9   9      132.73      151.03     23.71 o 
 -10   0  10      214.88      202.51     13.52 o 
  -9   0  10      153.39      162.99     11.96 o 
  -8   0  10      261.94      232.82     16.81 o 
  -7   0  10      242.77      232.80     27.60 o 
  -6   0  10       90.15       68.73     10.70 o 
  -5   0  10      178.52      182.18     25.46 o 
  -4   0  10       59.56       51.59      9.74 o 
  -3   0  10      496.79      550.06     21.86 o 
  -2   0  10      413.76      423.89     19.48 o 
  -1   0  10       34.16       25.03      8.39 o 
   0   0  10      102.24      114.52     12.25 o 
   1   0  10      601.63      587.07     22.87 o 
   2   0  10      286.25      301.65     17.16 o 
   3   0  10      164.22      212.02     18.56 o 
   4   0  10      139.15      158.92     19.98 o 
   5   0  10      183.91      160.82     19.98 o 
 -10   1  10        2.21       -0.06      4.72 o 
  -9   1  10        0.95       -3.78      4.32 o 
  -8   1  10        2.54        2.33      5.46 o 
  -7   1  10        1.35       -0.38      6.32 o 
  -6   1  10       58.64       53.34      7.06 o 
  -5   1  10       39.06       37.11      6.46 o 
  -4   1  10        0.02       -0.35      4.63 o 
  -3   1  10      334.39      310.47     18.34 o 
  -2   1  10        2.91        1.61      4.62 o 
  -1   1  10      914.40      882.75     27.20 o 
   0   1  10      643.68      640.49     18.47 o 
   1   1  10      252.59      268.80     11.79 o 
   2   1  10        3.77        4.84      6.15 o 
   3   1  10       17.69        9.40      5.99 o 
   4   1  10       13.56       14.91      6.32 o 
   5   1  10        0.12       -4.55      4.81 o 
 -10   2  10        0.36        5.18     10.85 o 
  -9   2  10        1.32       -3.49      4.26 o 
  -8   2  10       11.10       12.35      6.05 o 
  -7   2  10       65.04       81.91      8.26 o 
  -6   2  10      194.24      195.28     13.32 o 
  -5   2  10      267.03      279.81     11.69 o 
  -4   2  10      233.43      215.69     13.94 o 
  -3   2  10       17.80       17.64      5.54 o 
  -2   2  10       48.66       35.83      7.53 o 
  -1   2  10       14.95       12.60      5.07 o 
   0   2  10      128.97      175.26     10.21 o 
   1   2  10       91.75       83.18      8.96 o 
   2   2  10      719.31      705.65     20.56 o 
   3   2  10      387.85      384.00     13.82 o 
   4   2  10      231.58      265.21     12.43 o 
   5   2  10      160.72      147.73     15.25 o 
  -9   3  10        5.01       -1.31      5.17 o 
  -8   3  10        3.30       -3.32      5.26 o 
  -7   3  10        0.79       -4.75      4.75 o 
  -6   3  10       46.86       48.94      8.38 o 
  -5   3  10        4.78        2.82      5.12 o 
  -4   3  10        0.96       -0.48      4.76 o 
  -3   3  10      130.29      147.42      9.50 o 
  -2   3  10      146.06      126.66      9.02 o 
  -1   3  10       81.09      108.33     15.85 o 
   0   3  10       16.23       23.84      7.39 o 
   1   3  10       58.91       77.75      7.74 o 
   2   3  10       52.46       60.33      7.46 o 
   3   3  10       32.48       25.81      6.27 o 
   4   3  10       70.90       80.09      8.22 o 
  -9   4  10       93.63       85.44      8.86 o 
  -8   4  10       63.99       69.11      9.69 o 
  -7   4  10       32.63       43.54      7.22 o 
  -6   4  10      164.21      181.37     10.66 o 
  -5   4  10       80.34       78.87      7.94 o 
  -4   4  10       21.85       19.67      5.90 o 
  -3   4  10        1.35        2.17      4.88 o 
  -2   4  10      108.24      120.16     10.54 o 
  -1   4  10      208.25      179.25     23.63 o 
   0   4  10      482.92      553.01     15.95 o 
   1   4  10      491.54      456.91     14.91 o 
   2   4  10      121.86      130.12      9.60 o 
   3   4  10      258.24      250.76     23.88 o 
   4   4  10       72.21       74.10      9.86 o 
  -8   5  10       25.29        2.62     18.32 o 
  -7   5  10       38.07       34.42     11.96 o 
  -6   5  10       38.36       44.17      7.13 o 
  -5   5  10       70.39       44.58      6.94 o 
  -4   5  10       22.76       13.56      5.64 o 
  -3   5  10       68.43       97.59      9.75 o 
  -2   5  10       42.43       43.31      8.09 o 
  -1   5  10       30.22       28.88      6.52 o 
   0   5  10        3.20       -1.84      4.92 o 
   1   5  10        0.83        6.69      6.38 o 
   2   5  10       15.28       17.58      7.18 o 
   3   5  10       24.54       32.22      8.23 o 
  -7   6  10       29.70       19.29      9.72 o 
  -6   6  10       20.18       14.85      7.46 o 
  -5   6  10       15.55       19.80      6.07 o 
  -4   6  10      227.06      216.13     11.36 o 
  -3   6  10      494.44      551.72     25.74 o 
  -2   6  10      200.00      171.40     17.07 o 
  -1   6  10      278.32      310.00     15.50 o 
   0   6  10       81.31       82.65     10.21 o 
   1   6  10       37.05       30.68      8.13 o 
   2   6  10       90.57      134.66     12.27 o 
  -5   7  10        8.35       -6.60     20.46 o 
  -4   7  10        1.49        2.51      9.04 o 
  -3   7  10       81.96      106.34     11.24 o 
  -2   7  10        0.17        9.40      7.23 o 
  -1   7  10       68.46       61.51      9.54 o 
   0   7  10       14.30        7.53      7.05 o 
  -8   1  11       44.67       42.75      7.76 o 
  -7   1  11       41.44       33.80      7.21 o 
  -6   1  11       52.86       39.79      7.35 o 
  -5   1  11      133.06      152.57     15.77 o 
  -4   1  11       87.45       55.58      7.73 o 
  -3   1  11       22.60        8.33      6.32 o 
  -2   1  11      165.76      155.41     13.82 o 
  -1   1  11      118.39      108.95      9.21 o 
   0   1  11      324.38      338.75     13.42 o 
   1   1  11      355.37      308.11     12.96 o 
   2   1  11      191.02      214.32     11.96 o 
  -7   2  11        6.42       -0.87      5.64 o 
  -6   2  11        2.35       -5.08      5.08 o 
  -5   2  11       42.58       51.84      7.66 o 
  -4   2  11       52.76       56.45      7.63 o 
  -3   2  11        0.27        4.22      5.42 o 
  -2   2  11       13.02       14.99      7.00 o 
  -1   2  11       26.36       22.10      8.38 o 
   0   2  11       15.75       26.21      6.53 o 
   1   2  11        5.04        2.37      5.04 o 
   2   2  11        0.67       12.52      6.67 o 
  -7   3  11      188.72      186.56     11.67 o 
  -6   3  11      111.35      119.31      9.85 o 
  -5   3  11       79.16       85.62      8.69 o 
  -4   3  11        1.18        4.54      5.51 o 
  -3   3  11      135.33      133.97      9.96 o 
  -2   3  11       38.61       60.27      7.65 o 
  -1   3  11        0.92        7.61      5.63 o 
   0   3  11       61.80       94.11      9.59 o 
   1   3  11      117.05      112.02     10.93 o 
  -5   4  11       77.35       89.14      9.01 o 
  -4   4  11        9.29        6.27      5.63 o 
  -3   4  11        8.57       12.80      6.13 o 
  -2   4  11        0.05        3.77      5.51 o 
  -1   4  11        0.00       -5.95      5.95 o 
   0   4  11        9.26       -0.43      6.38 o 
                                                 
